# Supplementary material for: Differences in bacterial community structure and metabolites between the root zone soil of the new high – Fragrance tea variety Jinlong No. 4 and its grandparent Huangdan
Source: PLoS One. 2025 Feb 21;20(2):e0318659. doi: 10.1371/journal.pone.0318659 (PMC11844865; doi:10.1371/journal.pone.0318659)
Supplement: S1 Data — (ZIP) [file pone.0318659.s001.zip]

Archive with 10 entries (10 files):
- otu.xlsx
- PCA components.xlsx
- RDA result.VIF..txt
- result.RDA.envfit.txt
- alpha diversity.xlsx
- differential Metabolites.xlsx
- KEGG DA score.xlsx
- KEGG.xlsx
- Lefse.xlsx
- Metabolites(all).xlsx
