# Supplementary material for: Differences in bacterial community structure and metabolites between the root zone soil of the new high – Fragrance tea variety Jinlong No. 4 and its grandparent Huangdan
Source: PLoS One. 2025 Feb 21;20(2):e0318659. doi: 10.1371/journal.pone.0318659 (PMC11844865; doi:10.1371/journal.pone.0318659)
Supplement: S1 Data — (ZIP) [file pone.0318659.s001.zip › otu.xlsx]

## Sheet: Sheet1
Index	HDa	HDb	HDc	JL4a	JL4b	JL4c
OTU_1	2973	74	322	510	1051	891
OTU_10	827	311	782	1143	779	413
OTU_100	110	181	103	73	45	77
OTU_1000	2	6	3	2	0	2
OTU_1001	5	4	8	0	2	29
OTU_1002	48	0	0	619	0	2
OTU_1003	6	2	0	1	135	26
OTU_1004	2	1	0	0	14	20
OTU_1005	36	0	7	1	0	6
OTU_1006	3	3	0	1	4	2
OTU_1007	134	0	0	0	0	2
OTU_1008	7	3	0	0	5	3
OTU_1009	1	3	0	0	1	0
OTU_101	123	230	90	1	42	58
OTU_1010	15	1	0	40	0	2
OTU_1011	15	12	17	7	5	2
OTU_1012	5	1	0	47	14	0
OTU_1013	21	1	2	0	3	3
OTU_1014	22	10	4	9	0	4
OTU_1015	2	11	0	1	3	6
OTU_1016	11	0	0	0	5	6
OTU_1017	10	3	0	4	0	1
OTU_1018	12	1	0	1	0	3
OTU_1019	13	1	0	25	1	1
OTU_102	186	46	34	546	114	140
OTU_1020	3	3	0	11	0	6
OTU_1021	6	5	16	2	11	8
OTU_1022	25	6	10	0	2	6
OTU_1023	6	12	0	1	38	16
OTU_1024	6	3	1	1	2	0
OTU_1025	15	0	0	53	0	2
OTU_1026	27	5	110	16	4	16
OTU_1027	13	15	29	1	27	24
OTU_1028	6	7	0	17	0	7
OTU_1029	2	16	0	0	0	1
OTU_103	54	106	138	75	51	103
OTU_1030	13	24	19	0	0	0
OTU_1031	10	16	15	0	5	5
OTU_1032	5	11	0	0	4	2
OTU_1033	2	2	4	0	0	1
OTU_1034	4	0	0	5	0	0
OTU_1035	8	18	9	0	0	0
OTU_1036	8	3	19	0	1	1
OTU_1037	31	1	0	58	2	5
OTU_1038	7	1	0	7	1	0
OTU_1039	8	9	4	0	5	5
OTU_104	66	217	120	85	82	92
OTU_1040	9	17	0	0	7	1
OTU_1041	8	0	0	4	0	5
OTU_1042	12	3	22	4	4	0
OTU_1043	4	5	0	0	48	24
OTU_1044	4	13	12	0	0	0
OTU_1045	9	9	7	0	3	4
OTU_1046	5	0	2	19	4	3
OTU_1047	2	0	0	44	0	0
OTU_1048	4	10	7	0	1	1
OTU_1049	4	8	5	4	2	0
OTU_105	164	126	165	91	144	139
OTU_1050	3	38	3	0	12	13
OTU_1051	10	4	24	8	1	0
OTU_1052	2	11	2	0	0	3
OTU_1053	9	0	0	16	2	9
OTU_1054	7	22	1	1	4	2
OTU_1055	8	0	6	8	1	4
OTU_1056	5	13	15	11	14	21
OTU_1057	12	6	0	5	0	0
OTU_1058	12	5	2	0	0	5
OTU_1059	4	2	0	13	0	5
OTU_106	60	156	356	10	37	35
OTU_1060	8	32	0	0	1	4
OTU_1061	8	5	0	0	1	5
OTU_1062	38	5	35	3	4	5
OTU_1063	8	3	3	3	4	2
OTU_1064	1	14	0	0	3	4
OTU_1065	0	25	3	1	27	2
OTU_1066	7	3	5	13	14	6
OTU_1067	0	27	0	0	0	2
OTU_1068	2	42	5	0	9	4
OTU_1069	6	9	8	7	8	0
OTU_107	40	138	113	10	43	142
OTU_1070	5	51	3	0	1	0
OTU_1071	0	17	0	0	0	0
OTU_1072	43	38	8	4	1	7
OTU_1073	2	7	24	3	4	6
OTU_1074	17	16	0	0	1	8
OTU_1075	1	7	26	1	2	0
OTU_1076	0	7	13	0	0	0
OTU_1077	32	50	33	2	1	2
OTU_1078	1	11	0	8	0	2
OTU_1079	4	3	4	0	95	8
OTU_108	134	16	46	219	29	34
OTU_1080	1	10	3	6	0	5
OTU_1081	6	3	0	10	5	18
OTU_1082	3	2	23	0	19	4
OTU_1083	10	4	17	0	2	3
OTU_1084	1	4	1	0	0	1
OTU_1085	1	11	1	0	10	4
OTU_1086	2	9	2	3	1	6
OTU_1087	15	13	0	12	2	2
OTU_1088	7	4	0	0	0	0
OTU_1089	1	5	5	0	1	0
OTU_109	7	178	147	4	167	175
OTU_1090	0	9	20	2	0	0
OTU_1091	0	15	0	0	0	0
OTU_1092	0	4	9	0	5	4
OTU_1093	0	5	19	1	0	3
OTU_1094	5	3	9	4	0	4
OTU_1095	12	6	3	0	0	1
OTU_1096	0	5	17	0	1	5
OTU_1097	4	0	16	0	1	2
OTU_1098	0	1	8	8	2	27
OTU_1099	1	1	8	0	2	0
OTU_11	322	276	605	99	285	436
OTU_110	39	70	46	41	50	66
OTU_1100	0	1	1	0	0	6
OTU_1101	6	13	19	4	16	6
OTU_1102	6	0	0	1	3	6
OTU_1103	0	0	0	0	0	0
OTU_1104	2	1	7	5	5	20
OTU_1105	7	4	1	9	2	0
OTU_1106	0	7	11	3	2	0
OTU_1107	3	1	0	3	1	6
OTU_1108	7	3	0	2	1	2
OTU_1109	2	0	0	22	1	1
OTU_111	6	215	12	0	595	10
OTU_1110	16	0	0	10	0	3
OTU_1111	0	12	1	0	16	6
OTU_1112	1	0	0	17	0	0
OTU_1113	0	0	0	8	0	0
OTU_1114	1	0	0	2	2	1
OTU_1115	1	0	0	9	0	11
OTU_1116	1	11	1	0	1	0
OTU_1117	1	0	0	12	1	3
OTU_1118	2	37	9	0	27	7
OTU_1119	9	1	0	5	1	0
OTU_112	158	3	7	276	34	71
OTU_1120	0	0	0	3	0	0
OTU_1121	1	3	0	1	0	2
OTU_1122	4	12	2	0	4	3
OTU_1123	3	1	7	0	1	2
OTU_1124	0	4	0	0	7	0
OTU_1125	152	8	26	189	71	176
OTU_1126	38	109	140	41	17	46
OTU_1127	46	85	63	0	63	31
OTU_1128	99	41	68	19	38	46
OTU_1129	0	3	0	0	7	2
OTU_113	82	62	416	24	32	71
OTU_1130	0	2	1	3	2	3
OTU_1131	25	22	35	18	20	7
OTU_1132	0	2	9	0	1	0
OTU_1133	2	1	6	0	1	1
OTU_1134	3	6	13	2	1	0
OTU_1135	3	0	0	0	5	10
OTU_1136	30	0	0	32	0	3
OTU_1137	14	0	0	0	0	3
OTU_1138	6	4	13	8	12	13
OTU_1139	21	0	0	2	22	10
OTU_114	40	82	166	4	35	41
OTU_1140	10	5	4	0	0	0
OTU_1141	48	0	0	15	0	4
OTU_1142	8	10	0	2	3	0
OTU_1143	24	0	0	20	0	23
OTU_1144	22	3	0	2	7	5
OTU_1145	21	4	17	10	4	3
OTU_1146	12	14	0	2	2	1
OTU_1147	13	0	0	8	14	6
OTU_1148	17	0	0	0	0	0
OTU_1149	3	1	0	5	1	0
OTU_115	82	35	89	145	356	180
OTU_1150	15	0	0	159	0	0
OTU_1151	6	0	4	0	2	0
OTU_1152	9	4	5	3	3	1
OTU_1153	5	9	0	0	0	1
OTU_1154	9	13	0	11	3	5
OTU_1155	9	0	6	2	6	5
OTU_1156	6	29	6	0	3	2
OTU_1157	7	5	0	0	0	1
OTU_1158	6	10	2	0	2	19
OTU_1159	11	10	24	0	2	0
OTU_116	141	74	65	222	27	38
OTU_1160	21	8	0	0	0	15
OTU_1161	12	7	0	2	6	10
OTU_1162	7	2	0	13	4	31
OTU_1163	7	8	17	1	0	1
OTU_1164	7	17	16	0	26	10
OTU_1165	4	0	0	13	0	0
OTU_1166	4	1	0	1	2	8
OTU_1167	20	28	4	2	4	0
OTU_1168	3	0	0	0	22	46
OTU_1169	7	0	0	0	2	0
OTU_117	155	110	80	173	34	87
OTU_1170	4	1	0	6	0	0
OTU_1171	8	17	14	46	24	21
OTU_1172	14	0	0	5	29	5
OTU_1173	11	0	0	2	2	2
OTU_1174	4	1	0	0	1	3
OTU_1175	5	1	9	6	0	1
OTU_1176	8	0	7	5	19	36
OTU_1177	6	6	0	14	2	0
OTU_1178	5	0	6	0	0	3
OTU_1179	6	0	0	0	0	1
OTU_118	93	84	149	106	300	94
OTU_1180	12	2	0	31	0	0
OTU_1181	2	4	5	0	0	0
OTU_1182	4	1	0	0	0	1
OTU_1183	3	8	4	13	14	80
OTU_1184	2	0	0	0	0	0
OTU_1185	9	0	0	5	0	0
OTU_1186	7	0	0	27	0	0
OTU_1187	3	0	0	25	9	2
OTU_1188	3	7	8	1	0	2
OTU_1189	6	0	8	3	0	9
OTU_119	78	100	35	79	24	27
OTU_1190	5	0	0	0	0	0
OTU_1191	1	0	3	4	0	6
OTU_1192	1	8	0	0	0	0
OTU_1193	0	8	0	0	0	0
OTU_1194	1	2	1	0	1	1
OTU_1195	0	21	3	0	1	0
OTU_1196	11	38	28	14	6	3
OTU_1197	3	6	9	0	2	5
OTU_1198	4	23	6	0	5	4
OTU_1199	3	4	0	0	3	6
OTU_12	390	14	255	1829	18	121
OTU_120	293	119	218	9	97	222
OTU_1200	13	7	1	3	3	2
OTU_1201	1	22	0	0	1	1
OTU_1202	0	14	14	1	1	0
OTU_1203	3	12	0	0	0	0
OTU_1204	0	13	0	0	2	5
OTU_1205	15	5	3	4	5	12
OTU_1206	0	12	0	0	0	1
OTU_1207	7	7	10	3	6	4
OTU_1208	6	6	2	0	9	6
OTU_1209	5	13	1	0	0	0
OTU_121	95	0	40	251	16	28
OTU_1210	1	6	0	0	0	0
OTU_1211	0	13	0	1	0	1
OTU_1212	0	1	0	2	0	0
OTU_1213	1	5	37	1	0	1
OTU_1214	0	6	6	0	0	1
OTU_1215	1	1	0	23	0	0
OTU_1216	2	6	12	2	74	20
OTU_1217	1	14	0	0	2	8
OTU_1218	0	3	8	1	7	7
OTU_1219	0	4	0	0	0	0
OTU_122	155	4	28	1007	3	2
OTU_1220	1	13	0	0	0	0
OTU_1221	3	4	0	0	3	1
OTU_1222	2	6	0	0	0	1
OTU_1223	0	8	10	0	0	6
OTU_1224	23	31	14	2	3	4
OTU_1225	0	9	0	0	0	1
OTU_1226	2	8	6	0	0	5
OTU_1227	0	6	0	0	0	4
OTU_1228	1	2	29	0	3	6
OTU_1229	20	2	0	6	3	6
OTU_123	110	153	43	8	10	13
OTU_1230	7	4	0	0	0	0
OTU_1231	5	33	0	0	3	6
OTU_1232	9	0	35	0	0	0
OTU_1233	0	1	0	0	0	0
OTU_1234	2	1	15	0	0	0
OTU_1235	0	0	49	0	0	1
OTU_1236	2	1	17	2	0	2
OTU_1237	6	2	3	10	0	3
OTU_1238	1	8	32	0	0	34
OTU_1239	11	23	28	23	2	14
OTU_124	125	96	152	24	48	25
OTU_1240	3	0	4	0	0	0
OTU_1241	3	8	2	0	1	0
OTU_1242	10	14	7	2	6	3
OTU_1243	23	43	30	26	13	59
OTU_1244	4	6	0	3	0	0
OTU_1245	0	2	0	0	0	0
OTU_1246	13	3	0	2	0	0
OTU_1247	1	2	0	0	0	1
OTU_1248	0	2	0	0	1	7
OTU_1249	10	2	3	7	1	3
OTU_125	64	90	18	22	13	23
OTU_1250	6	0	0	24	0	0
OTU_1251	5	2	0	7	0	0
OTU_1252	2	13	0	0	0	0
OTU_1253	1	0	0	3	0	35
OTU_1254	0	0	0	14	0	0
OTU_1255	0	2	0	0	0	0
OTU_1256	2	0	0	2	10	2
OTU_1257	3	0	0	6	0	0
OTU_1258	4	27	0	4	6	17
OTU_1259	0	12	0	0	3	2
OTU_126	16	94	61	14	58	28
OTU_1260	3	1	0	4	1	1
OTU_1261	0	1	0	18	0	12
OTU_1262	1	5	0	0	2	1
OTU_1263	1	1	0	0	0	0
OTU_1264	48	131	188	44	67	182
OTU_1265	0	2	5	3	1	1
OTU_1266	1	1	0	0	0	0
OTU_1267	0	4	0	0	0	0
OTU_1268	3	0	0	2	5	2
OTU_1269	0	0	0	0	6	5
OTU_127	34	288	52	0	66	56
OTU_1270	0	3	0	0	0	3
OTU_1271	1	0	0	0	19	6
OTU_1272	13	15	86	0	7	2
OTU_1273	0	2	0	3	0	2
OTU_1274	32	7	20	91	57	89
OTU_1275	4	4	7	0	0	5
OTU_1276	13	0	0	35	0	0
OTU_1277	5	0	0	28	0	1
OTU_1278	1	0	0	3	56	0
OTU_1279	3	0	1	4	13	4
OTU_128	135	25	43	56	37	86
OTU_1280	0	0	0	0	22	2
OTU_1281	0	3	0	0	8	0
OTU_1282	30	300	239	72	27	107
OTU_1283	24	0	34	16	3	5
OTU_1284	19	0	8	1	1	8
OTU_1285	15	0	0	13	0	0
OTU_1286	3	2	0	2	0	1
OTU_1287	27	0	0	1	0	5
OTU_1288	10	0	0	0	6	2
OTU_1289	8	0	9	1	4	1
OTU_129	58	117	30	10	27	17
OTU_1290	18	0	0	22	1	2
OTU_1291	4	4	0	0	2	1
OTU_1292	32	0	0	6	0	8
OTU_1293	10	3	9	0	2	3
OTU_1294	9	3	41	7	0	3
OTU_1295	4	3	6	14	3	3
OTU_1296	16	1	5	3	3	19
OTU_1297	5	0	0	0	1	2
OTU_1298	28	3	7	2	51	27
OTU_1299	7	10	7	0	0	3
OTU_13	6	2369	1994	23	50	7
OTU_130	63	80	231	29	134	199
OTU_1300	10	5	8	0	16	10
OTU_1301	34	5	0	8	2	4
OTU_1302	20	0	0	18	0	3
OTU_1303	2	0	0	9	0	0
OTU_1304	41	0	5	12	6	21
OTU_1305	13	0	14	0	2	3
OTU_1306	2	0	0	35	0	0
OTU_1307	13	0	0	6	10	45
OTU_1308	38	8	0	2	2	1
OTU_1309	7	6	1	9	4	10
OTU_131	51	35	83	510	16	16
OTU_1310	1	0	0	45	0	0
OTU_1311	16	4	1	12	1	3
OTU_1312	3	1	4	51	0	1
OTU_1313	2	5	3	0	1	0
OTU_1314	3	0	0	3	0	0
OTU_1315	6	6	0	4	0	0
OTU_1316	6	12	6	0	3	0
OTU_1317	41	1	0	31	0	22
OTU_1318	26	0	0	3	2	1
OTU_1319	13	0	0	2	0	2
OTU_132	90	151	181	25	39	162
OTU_1320	11	0	6	3	2	5
OTU_1321	2	5	0	3	1	0
OTU_1322	6	8	0	1	2	1
OTU_1323	20	2	8	2	3	10
OTU_1324	2	0	0	16	0	2
OTU_1325	10	50	5	0	2	2
OTU_1326	2	3	38	3	0	0
OTU_1327	1	2	0	0	0	3
OTU_1328	2	0	0	0	19	1
OTU_1329	9	4	4	0	0	0
OTU_133	67	56	97	256	109	167
OTU_1330	18	0	8	8	2	3
OTU_1331	5	2	0	0	0	1
OTU_1332	2	11	0	0	6	1
OTU_1333	5	3	0	0	0	1
OTU_1334	1	3	0	2	0	0
OTU_1335	10	36	0	0	1	5
OTU_1336	11	8	8	0	0	2
OTU_1337	1	9	0	0	0	0
OTU_1338	7	1	0	0	1	6
OTU_1339	11	6	4	14	4	10
OTU_134	156	79	165	694	211	197
OTU_1340	3	2	0	0	0	0
OTU_1341	16	1	0	3	0	0
OTU_1342	1	0	1	0	3	5
OTU_1343	5	0	7	0	1	0
OTU_1344	2	7	4	0	1	1
OTU_1345	3	0	0	0	10	2
OTU_1346	15	0	0	28	0	8
OTU_1347	2	3	0	0	2	3
OTU_1348	4	0	2	18	14	2
OTU_1349	7	0	0	0	0	3
OTU_135	30	169	197	6	40	101
OTU_1350	11	1	0	5	3	2
OTU_1351	3	0	27	0	3	30
OTU_1352	11	3	8	1	0	4
OTU_1353	1	13	0	0	3	0
OTU_1354	4	0	0	1	0	0
OTU_1355	5	18	0	0	2	0
OTU_1356	2	0	0	62	0	1
OTU_1357	1	10	0	5	14	5
OTU_1358	3	3	1	0	1	0
OTU_1359	1	0	0	13	0	1
OTU_136	45	6	56	739	21	19
OTU_1360	8	0	3	34	0	1
OTU_1361	14	23	0	0	6	7
OTU_1362	9	1	12	18	1	1
OTU_1363	4	1	0	0	5	1
OTU_1364	4	3	0	0	1	1
OTU_1365	2	0	0	0	2	0
OTU_1366	7	13	0	0	0	1
OTU_1367	2	6	3	0	0	2
OTU_1368	3	0	9	0	0	1
OTU_1369	11	1	16	2	2	2
OTU_137	10	131	109	37	36	51
OTU_1370	2	0	8	52	8	2
OTU_1371	3	5	31	0	0	1
OTU_1372	8	11	0	27	2	5
OTU_1373	0	2	0	0	0	0
OTU_1374	1	12	0	0	2	0
OTU_1375	1	10	2	0	0	1
OTU_1376	0	15	0	0	0	0
OTU_1377	0	12	12	0	1	7
OTU_1378	4	2	4	0	1	0
OTU_1379	1	9	0	0	1	0
OTU_138	32	72	111	4	19	80
OTU_1380	2	8	0	0	0	1
OTU_1381	0	4	9	0	1	0
OTU_1382	0	9	8	1	1	0
OTU_1383	1	8	0	0	0	2
OTU_1384	0	7	0	0	0	1
OTU_1385	0	12	1	0	0	0
OTU_1386	1	6	1	0	0	2
OTU_1387	0	5	0	0	7	1
OTU_1388	2	12	0	0	1	0
OTU_1389	0	15	5	0	0	0
OTU_139	112	39	72	92	12	22
OTU_1390	0	5	28	0	4	8
OTU_1391	1	3	0	1	7	4
OTU_1392	0	5	0	0	0	1
OTU_1393	0	5	6	0	0	1
OTU_1394	2	5	0	0	0	1
OTU_1395	0	5	0	0	0	0
OTU_1396	1	2	0	2	0	4
OTU_1397	0	21	0	0	1	1
OTU_1398	0	2	0	0	1	1
OTU_1399	1	3	6	0	4	3
OTU_14	342	588	468	37	108	301
OTU_140	210	180	134	86	58	113
OTU_1400	0	17	0	0	2	0
OTU_1401	1	7	32	0	4	0
OTU_1402	3	9	7	0	0	0
OTU_1403	2	2	0	0	0	0
OTU_1404	0	10	2	0	1	3
OTU_1405	7	11	4	11	2	3
OTU_1406	0	3	0	1	0	0
OTU_1407	0	6	0	2	0	0
OTU_1408	0	9	0	0	0	0
OTU_1409	1	3	11	0	4	3
OTU_141	13	74	76	32	284	130
OTU_1410	0	4	0	2	1	0
OTU_1411	1	3	0	0	0	0
OTU_1412	0	4	15	0	0	1
OTU_1413	1	4	0	0	10	10
OTU_1414	0	13	0	0	0	4
OTU_1415	2	7	19	0	10	1
OTU_1416	0	3	7	1	0	0
OTU_1417	0	1	0	0	0	0
OTU_1418	2	3	0	0	3	5
OTU_1419	2	3	5	0	2	10
OTU_142	45	158	8	4	8	35
OTU_1420	2	5	0	0	0	0
OTU_1421	0	3	0	0	16	0
OTU_1422	0	1	46	0	0	0
OTU_1423	3	0	18	0	0	2
OTU_1424	2	1	7	0	0	0
OTU_1425	1	0	12	0	0	3
OTU_1426	1	4	7	0	3	2
OTU_1427	0	0	19	5	0	0
OTU_1428	4	0	6	9	4	0
OTU_1429	1	1	13	1	0	3
OTU_143	61	84	75	44	81	138
OTU_1430	5	0	9	0	0	1
OTU_1431	5	3	19	0	3	9
OTU_1432	13	1	21	5	0	1
OTU_1433	0	4	6	0	0	2
OTU_1434	17	0	0	4	0	1
OTU_1435	2	3	6	0	0	0
OTU_1436	1	0	3	7	2	0
OTU_1437	2	0	2	8	0	0
OTU_1438	1	10	0	9	4	1
OTU_1439	0	2	0	0	1	1
OTU_144	35	237	108	5	102	87
OTU_1440	1	1	0	0	1	2
OTU_1441	1	4	0	0	1	0
OTU_1442	0	0	0	0	0	0
OTU_1443	0	0	0	9	0	0
OTU_1444	2	2	0	1	2	0
OTU_1445	4	0	0	0	1	0
OTU_1446	0	0	0	7	0	0
OTU_1447	3	0	0	18	2	1
OTU_1448	0	5	0	1	2	0
OTU_1449	0	0	0	11	0	0
OTU_145	41	41	72	268	10	19
OTU_1450	23	0	0	39	0	2
OTU_1451	6	3	7	2	4	2
OTU_1452	5	0	4	0	0	0
OTU_1453	7	10	27	0	4	7
OTU_1454	0	3	0	0	0	2
OTU_1455	0	1	4	0	0	11
OTU_1456	0	4	1	14	2	7
OTU_1457	1	0	0	17	0	0
OTU_1458	1	0	0	13	0	0
OTU_1459	3	0	4	1	0	4
OTU_146	74	74	10	8	12	18
OTU_1460	0	0	0	2	0	0
OTU_1461	0	0	0	1	9	7
OTU_1462	6	1	66	4	11	5
OTU_1463	0	0	0	22	0	0
OTU_1464	3	1	3	0	4	4
OTU_1465	3	6	18	1	2	5
OTU_1466	0	3	0	5	3	1
OTU_1467	24	2	0	6	0	3
OTU_1468	1	2	1	5	0	0
OTU_1469	3	0	0	0	0	14
OTU_147	36	70	12	0	31	9
OTU_1470	1	0	0	0	3	5
OTU_1471	1	23	7	11	35	23
OTU_1472	0	4	4	0	0	0
OTU_1473	2	0	0	10	0	1
OTU_1474	6	1	0	7	0	0
OTU_1475	0	0	0	0	0	0
OTU_1476	4	4	0	0	0	0
OTU_1477	3	0	0	4	1	1
OTU_1478	4	0	5	0	1	4
OTU_1479	1	1	0	1	1	1
OTU_148	157	246	288	74	40	139
OTU_1480	8	1	0	0	1	0
OTU_1481	4	4	0	0	3	0
OTU_1482	0	1	0	1	0	4
OTU_1483	0	1	7	0	2	3
OTU_1484	1	1	0	1	2	1
OTU_1485	1	0	4	2	0	5
OTU_1486	0	7	0	8	0	0
OTU_1487	39	42	11	4	6	35
OTU_1488	1	0	0	0	0	0
OTU_1489	1	4	0	3	3	14
OTU_149	82	159	59	12	20	18
OTU_1490	2	0	0	0	1	0
OTU_1491	0	0	6	1	2	3
OTU_1492	6	0	0	3	31	0
OTU_1493	1	4	13	0	1	6
OTU_1494	0	6	0	0	0	0
OTU_1495	4	1	0	0	1	2
OTU_1496	3	0	0	0	2	6
OTU_1497	1	0	0	2	0	7
OTU_1498	1	3	0	0	0	3
OTU_1499	1	1	0	0	0	2
OTU_15	515	392	759	992	209	475
OTU_150	83	12	15	216	12	26
OTU_1500	1	1	1	3	6	15
OTU_1501	4	1	0	0	0	3
OTU_1502	2	3	0	0	1	2
OTU_1503	0	0	0	9	0	0
OTU_1504	0	1	0	0	1	2
OTU_1505	3	4	0	0	5	7
OTU_1506	0	15	5	0	0	5
OTU_1507	0	3	0	0	0	0
OTU_1508	0	0	0	0	0	0
OTU_1509	1	5	0	0	3	4
OTU_151	21	140	103	7	73	95
OTU_1510	1	10	17	0	45	15
OTU_1511	0	2	0	1	15	4
OTU_1512	0	1	0	0	0	0
OTU_1513	0	4	0	0	0	0
OTU_1514	47	58	30	3	19	14
OTU_1515	2	0	0	5	3	3
OTU_1516	57	10	70	116	15	68
OTU_1517	7	12	9	6	6	35
OTU_1518	26	0	0	64	0	0
OTU_1519	4	7	21	1	0	0
OTU_152	67	70	45	148	66	112
OTU_1520	14	11	0	1	1	2
OTU_1521	12	2	12	0	0	9
OTU_1522	6	0	0	0	3	1
OTU_1523	10	5	2	0	0	0
OTU_1524	6	0	0	0	6	1
OTU_1525	10	15	0	1	1	0
OTU_1526	9	0	0	1	0	1
OTU_1527	1	0	0	4	1	3
OTU_1528	3	1	25	0	1	0
OTU_1529	20	0	0	1	0	0
OTU_153	78	91	181	236	71	96
OTU_1530	23	0	0	7	3	5
OTU_1531	6	1	17	5	5	4
OTU_1532	6	4	0	2	1	1
OTU_1533	6	0	0	0	0	1
OTU_1534	2	0	4	0	0	0
OTU_1535	1	0	3	0	0	0
OTU_1536	8	4	0	6	0	2
OTU_1537	3	3	4	4	2	0
OTU_1538	2	1	0	0	0	0
OTU_1539	25	5	0	0	0	0
OTU_154	101	2	31	25	58	165
OTU_1540	3	0	0	2	5	1
OTU_1541	7	0	0	14	4	27
OTU_1542	3	2	1	3	2	2
OTU_1543	5	0	0	0	0	0
OTU_1544	4	7	0	1	12	17
OTU_1545	18	3	5	0	0	2
OTU_1546	55	10	4	68	67	24
OTU_1547	11	0	0	0	1	0
OTU_1548	2	8	17	0	0	0
OTU_1549	7	10	0	2	1	0
OTU_155	102	76	32	13	30	60
OTU_1550	2	0	0	2	3	1
OTU_1551	12	0	0	4	0	3
OTU_1552	7	6	0	1	0	3
OTU_1553	4	0	0	3	0	8
OTU_1554	19	0	4	0	0	0
OTU_1555	2	1	0	1	0	0
OTU_1556	3	1	0	0	0	0
OTU_1557	1	1	0	9	0	0
OTU_1558	11	1	0	19	3	1
OTU_1559	8	1	12	4	5	7
OTU_156	201	0	19	181	35	45
OTU_1560	12	1	6	2	6	0
OTU_1561	5	0	0	5	1	3
OTU_1562	5	0	0	0	0	0
OTU_1563	12	0	0	13	2	3
OTU_1564	4	4	2	0	0	1
OTU_1565	6	3	2	0	2	1
OTU_1566	19	0	0	0	0	0
OTU_1567	4	0	4	0	36	5
OTU_1568	10	0	0	0	1	0
OTU_1569	5	0	0	20	0	0
OTU_157	165	79	67	269	22	131
OTU_1570	1	1	9	4	1	3
OTU_1571	1	18	7	4	0	1
OTU_1572	4	12	7	1	2	0
OTU_1573	3	0	4	10	2	5
OTU_1574	3	0	0	8	0	0
OTU_1575	4	20	3	0	3	0
OTU_1576	31	0	8	3	1	25
OTU_1577	7	4	0	6	0	3
OTU_1578	5	0	0	1	1	0
OTU_1579	4	0	0	0	0	1
OTU_158	22	147	49	34	25	26
OTU_1580	6	0	0	5	4	1
OTU_1581	3	5	0	0	1	4
OTU_1582	2	0	0	0	20	9
OTU_1583	1	0	0	29	3	0
OTU_1584	5	7	0	0	0	0
OTU_1585	15	0	16	4	0	0
OTU_1586	1	0	0	0	3	0
OTU_1587	6	0	0	30	0	0
OTU_1588	6	0	0	1	3	1
OTU_1589	3	0	0	0	16	2
OTU_159	105	26	43	23	6	26
OTU_1590	1	20	0	0	0	0
OTU_1591	30	3	0	3	13	6
OTU_1592	3	8	8	0	1	0
OTU_1593	1	0	0	12	0	0
OTU_1594	3	23	0	0	0	2
OTU_1595	8	1	7	0	0	2
OTU_1596	19	9	0	0	1	9
OTU_1597	2	2	0	1	0	0
OTU_1598	3	4	0	5	0	0
OTU_1599	5	0	0	5	1	9
OTU_16	1183	1	10	4881	0	49
OTU_160	102	0	114	81	37	18
OTU_1600	12	0	0	57	0	10
OTU_1601	5	0	9	0	0	0
OTU_1602	5	1	4	0	5	2
OTU_1603	1	3	4	0	1	0
OTU_1604	4	0	14	11	2	2
OTU_1605	2	0	16	0	0	0
OTU_1606	3	0	0	26	0	0
OTU_1607	1	3	0	0	14	3
OTU_1608	1	0	0	0	0	0
OTU_1609	1	9	0	0	0	0
OTU_161	58	84	154	19	42	67
OTU_1610	4	1	0	0	0	1
OTU_1611	4	0	0	2	2	5
OTU_1612	1	4	0	0	1	3
OTU_1613	2	0	0	14	0	0
OTU_1614	2	17	16	0	13	5
OTU_1615	2	0	10	1	0	1
OTU_1616	4	0	0	0	1	4
OTU_1617	1	7	0	0	0	0
OTU_1618	3	0	0	69	0	0
OTU_1619	2	0	0	0	42	5
OTU_162	120	84	65	37	14	33
OTU_1620	1	2	0	1	1	0
OTU_1621	53	55	85	9	10	69
OTU_1622	7	1	13	6	0	1
OTU_1623	3	23	0	0	0	0
OTU_1624	5	0	0	124	4	0
OTU_1625	0	2	0	4	0	0
OTU_1626	0	9	2	2	4	0
OTU_1627	0	2	0	0	0	0
OTU_1628	0	4	0	0	2	0
OTU_1629	1	8	0	0	8	3
OTU_163	88	15	36	23	9	13
OTU_1630	1	26	7	0	0	0
OTU_1631	0	24	0	0	0	0
OTU_1632	2	3	8	0	0	1
OTU_1633	3	6	5	0	2	2
OTU_1634	1	2	3	0	0	1
OTU_1635	0	2	0	0	0	1
OTU_1636	2	10	17	0	1	0
OTU_1637	7	22	19	0	5	2
OTU_1638	1	4	0	1	2	7
OTU_1639	0	4	0	4	3	0
OTU_164	44	46	99	2	16	17
OTU_1640	2	7	0	0	0	4
OTU_1641	0	19	0	0	21	3
OTU_1642	3	3	12	3	5	5
OTU_1643	0	1	20	0	0	10
OTU_1644	2	21	3	0	4	3
OTU_1645	0	9	14	0	1	0
OTU_1646	0	10	3	0	0	0
OTU_1647	0	24	0	0	0	0
OTU_1648	2	6	3	0	0	0
OTU_1649	0	2	0	0	0	1
OTU_165	40	53	116	27	37	67
OTU_1650	0	9	1	0	2	1
OTU_1651	0	16	0	0	0	2
OTU_1652	0	4	0	1	2	0
OTU_1653	1	7	0	0	0	0
OTU_1654	3	18	0	0	1	2
OTU_1655	0	12	3	0	0	6
OTU_1656	5	6	5	0	0	0
OTU_1657	0	5	3	3	2	0
OTU_1658	0	6	0	0	0	0
OTU_1659	0	2	0	1	0	3
OTU_166	47	19	20	50	19	39
OTU_1660	0	10	0	0	20	3
OTU_1661	0	2	1	2	2	0
OTU_1662	0	5	14	0	1	2
OTU_1663	1	1	47	0	4	1
OTU_1664	0	3	0	7	1	0
OTU_1665	6	1	0	0	1	3
OTU_1666	0	2	0	0	0	0
OTU_1667	0	8	0	0	0	1
OTU_1668	1	5	0	0	0	0
OTU_1669	0	11	0	0	1	1
OTU_167	41	38	119	4	4	16
OTU_1670	0	6	4	0	2	4
OTU_1671	0	4	0	0	0	0
OTU_1672	0	9	4	0	0	2
OTU_1673	0	1	0	0	6	0
OTU_1674	0	14	0	0	0	0
OTU_1675	0	1	0	0	23	0
OTU_1676	0	3	2	2	0	0
OTU_1677	0	2	0	0	18	2
OTU_1678	0	4	0	0	1	1
OTU_1679	0	6	0	0	4	5
OTU_168	17	63	49	14	145	70
OTU_1680	1	3	0	2	1	0
OTU_1681	3	1	86	1	2	4
OTU_1682	17	17	51	0	9	10
OTU_1683	4	2	0	0	3	1
OTU_1684	2	5	0	0	0	4
OTU_1685	0	5	0	1	1	2
OTU_1686	4	3	0	3	0	0
OTU_1687	0	6	0	0	0	0
OTU_1688	0	5	0	0	1	5
OTU_1689	3	2	0	0	0	2
OTU_169	32	46	115	38	64	126
OTU_1690	2	4	0	0	3	3
OTU_1691	0	9	0	1	1	0
OTU_1692	1	2	0	0	1	0
OTU_1693	0	1	0	0	0	2
OTU_1694	0	3	0	0	0	0
OTU_1695	0	3	0	0	0	1
OTU_1696	4	4	0	0	1	0
OTU_1697	0	4	0	1	1	0
OTU_1698	0	1	6	1	7	1
OTU_1699	3	13	6	5	2	10
OTU_17	767	58	232	826	200	546
OTU_170	111	22	22	64	15	14
OTU_1700	0	2	0	4	1	0
OTU_1701	2	2	0	0	0	0
OTU_1702	0	8	0	0	2	4
OTU_1703	1	6	1	0	0	0
OTU_1704	0	3	5	8	1	4
OTU_1705	0	1	10	9	2	13
OTU_1706	0	3	9	0	1	0
OTU_1707	1	0	10	0	2	0
OTU_1708	0	0	24	1	0	1
OTU_1709	1	2	42	0	1	0
OTU_171	94	22	0	86	1	7
OTU_1710	3	0	13	0	8	5
OTU_1711	5	2	21	0	2	0
OTU_1712	4	3	11	1	2	2
OTU_1713	1	0	23	0	0	6
OTU_1714	2	1	21	0	0	4
OTU_1715	0	3	11	0	6	11
OTU_1716	0	0	21	0	3	5
OTU_1717	5	0	16	2	0	4
OTU_1718	0	0	21	0	0	1
OTU_1719	1	0	6	2	0	3
OTU_172	109	113	67	58	16	87
OTU_1720	2	0	8	0	0	0
OTU_1721	2	1	17	0	0	0
OTU_1722	1	0	10	0	0	0
OTU_1723	0	0	1	0	4	0
OTU_1724	0	2	5	0	1	0
OTU_1725	0	1	23	0	0	2
OTU_1726	1	0	10	3	35	5
OTU_1727	5	4	13	0	0	4
OTU_1728	0	2	4	0	1	0
OTU_1729	0	2	9	0	0	2
OTU_173	21	94	6	1	57	67
OTU_1730	0	1	13	0	2	1
OTU_1731	1	0	6	0	0	1
OTU_1732	0	0	4	0	1	1
OTU_1733	1	0	4	0	4	0
OTU_1734	1	5	5	0	0	0
OTU_1735	11	0	5	0	0	2
OTU_1736	0	1	2	2	0	0
OTU_1737	2	1	2	0	0	1
OTU_1738	0	2	9	0	7	1
OTU_1739	0	7	4	0	0	1
OTU_174	108	25	40	218	13	12
OTU_1740	0	0	1	0	1	1
OTU_1741	12	9	12	2	1	6
OTU_1742	0	0	3	0	0	0
OTU_1743	0	3	10	0	1	4
OTU_1744	0	0	3	0	5	0
OTU_1745	2	0	0	0	0	4
OTU_1746	0	0	0	0	0	0
OTU_1747	0	0	0	0	2	0
OTU_1748	0	0	0	0	0	0
OTU_1749	0	0	1	0	0	0
OTU_175	57	77	24	80	11	12
OTU_1750	0	0	0	0	0	0
OTU_1751	0	1	2	0	0	1
OTU_1752	6	0	5	1	1	2
OTU_1753	0	0	0	0	0	1
OTU_1754	1	4	2	0	2	6
OTU_1755	0	1	0	5	0	3
OTU_1756	2	0	0	0	0	0
OTU_1757	1	7	17	1	0	5
OTU_1758	2	0	0	12	0	0
OTU_1759	0	1	0	0	0	2
OTU_176	33	121	25	4	3	7
OTU_1760	1	2	0	0	1	1
OTU_1761	0	6	0	0	0	0
OTU_1762	2	3	0	0	1	2
OTU_1763	3	0	0	0	3	1
OTU_1764	1	0	0	0	0	4
OTU_1765	0	6	0	0	0	4
OTU_1766	0	0	4	3	6	2
OTU_1767	8	3	4	0	0	2
OTU_1768	7	3	0	0	0	0
OTU_1769	0	0	0	0	0	9
OTU_177	60	25	96	24	33	31
OTU_1770	0	0	0	0	0	0
OTU_1771	0	0	0	31	0	0
OTU_1772	0	1	0	0	0	1
OTU_1773	7	20	3	6	1	1
OTU_1774	2	0	0	15	0	4
OTU_1775	0	0	0	0	0	0
OTU_1776	0	0	0	0	0	0
OTU_1777	0	0	0	0	8	4
OTU_1778	1	0	0	18	0	0
OTU_1779	0	0	0	2	2	3
OTU_178	361	416	126	11	545	833
OTU_1780	0	1	0	2	0	2
OTU_1781	6	1	0	0	0	0
OTU_1782	0	0	0	12	0	1
OTU_1783	14	8	19	20	14	15
OTU_1784	1	1	0	0	0	0
OTU_1785	0	3	1	0	9	6
OTU_1786	1	0	2	0	0	2
OTU_1787	2	0	0	3	0	2
OTU_1788	0	0	0	0	4	7
OTU_1789	0	0	2	22	1	3
OTU_179	88	100	54	60	34	58
OTU_1790	0	2	0	15	0	1
OTU_1791	0	0	0	1	0	0
OTU_1792	3	0	0	0	1	0
OTU_1793	12	6	0	9	2	1
OTU_1794	0	1	0	1	0	0
OTU_1795	0	1	0	10	2	8
OTU_1796	1	5	0	0	1	0
OTU_1797	3	7	11	3	1	1
OTU_1798	2	2	0	0	2	0
OTU_1799	2	0	0	2	12	6
OTU_18	286	333	570	643	163	295
OTU_180	115	7	31	190	57	74
OTU_1800	0	2	0	0	0	0
OTU_1801	0	6	0	0	5	2
OTU_1802	0	2	1	0	0	0
OTU_1803	0	4	1	0	3	0
OTU_1804	0	0	0	0	0	4
OTU_1805	14	0	0	0	8	5
OTU_1806	1	0	0	0	1	0
OTU_1807	3	0	0	29	8	1
OTU_1808	2	0	1	1	2	5
OTU_1809	0	2	0	0	1	0
OTU_181	37	0	0	152	2	6
OTU_1810	0	7	0	0	0	0
OTU_1811	2	0	0	1	1	0
OTU_1812	0	8	0	0	0	0
OTU_1813	4	2	0	0	0	1
OTU_1814	0	4	0	0	0	0
OTU_1815	0	0	0	3	0	0
OTU_1816	0	0	0	18	0	1
OTU_1817	0	1	0	1	3	7
OTU_1818	103	8	48	160	0	16
OTU_1819	0	2	0	0	0	0
OTU_182	28	73	54	7	173	72
OTU_1820	2	0	0	10	3	0
OTU_1821	0	0	0	0	1	3
OTU_1822	0	0	9	3	7	2
OTU_1823	0	0	0	0	1	0
OTU_1824	0	13	0	0	0	0
OTU_1825	0	3	0	0	1	0
OTU_1826	0	0	0	4	5	0
OTU_1827	1	0	0	0	0	0
OTU_1828	1	0	2	0	0	1
OTU_1829	2	0	0	38	0	0
OTU_183	106	96	41	143	122	110
OTU_1830	2	0	0	2	9	73
OTU_1831	110	33	30	112	35	83
OTU_1832	0	0	0	0	2	2
OTU_1833	0	2	0	0	0	0
OTU_1834	1	18	31	0	66	15
OTU_1835	0	6	0	0	0	0
OTU_1836	0	0	0	0	5	0
OTU_1837	1	0	0	0	3	2
OTU_1838	0	0	0	0	5	0
OTU_1839	0	0	0	269	0	0
OTU_184	103	39	137	6	123	230
OTU_1840	4	2	0	17	5	1
OTU_1841	1	32	0	1	18	1
OTU_1842	5	0	0	20	0	0
OTU_1843	3	0	0	33	0	1
OTU_1844	0	0	0	6	11	11
OTU_1845	0	0	0	8	0	1
OTU_1846	5	0	0	0	12	4
OTU_1847	2	1	0	5	0	0
OTU_1848	0	0	0	2	18	2
OTU_1849	0	0	0	0	12	9
OTU_185	48	115	56	64	13	41
OTU_1850	3	1	0	1	8	0
OTU_1851	80	0	13	15	216	88
OTU_1852	0	1	0	0	0	23
OTU_1853	0	3	0	0	2	3
OTU_1854	4	0	0	0	0	0
OTU_1855	2	11	0	0	0	0
OTU_1856	13	12	0	1	0	0
OTU_1857	24	2	3	2	0	2
OTU_1858	3	0	0	28	1	0
OTU_1859	20	1	0	0	0	1
OTU_186	3	58	393	6	7	1
OTU_1860	1	0	3	0	0	0
OTU_1861	7	2	0	5	22	0
OTU_1862	16	6	0	0	6	0
OTU_1863	14	0	0	0	1	4
OTU_1864	1	0	7	1	1	1
OTU_1865	3	1	0	0	0	0
OTU_1866	4	1	10	1	1	1
OTU_1867	10	0	0	0	0	52
OTU_1868	21	33	3	1	1	2
OTU_1869	19	1	0	11	65	8
OTU_187	16	87	97	20	111	84
OTU_1870	25	2	0	11	22	16
OTU_1871	3	6	0	0	0	0
OTU_1872	5	10	7	1	0	2
OTU_1873	3	4	0	0	0	0
OTU_1874	6	0	0	0	12	3
OTU_1875	7	0	0	0	0	1
OTU_1876	5	2	0	3	0	0
OTU_1877	3	3	3	0	0	0
OTU_1878	3	1	0	0	1	1
OTU_1879	12	0	0	2	0	0
OTU_188	60	94	156	24	234	133
OTU_1880	20	1	13	1	9	32
OTU_1881	12	1	0	0	2	0
OTU_1882	16	0	0	0	0	0
OTU_1883	3	4	11	0	6	2
OTU_1884	2	0	0	0	1	0
OTU_1885	2	0	0	0	2	0
OTU_1886	7	1	0	0	0	0
OTU_1887	4	0	0	5	0	0
OTU_1888	19	0	0	0	1	1
OTU_1889	3	0	0	1	0	0
OTU_189	19	182	160	2	103	71
OTU_1890	2	4	0	1	0	7
OTU_1891	2	2	0	0	0	2
OTU_1892	5	2	0	0	0	0
OTU_1893	11	3	0	0	0	0
OTU_1894	1	1	0	2	3	1
OTU_1895	9	0	6	3	0	0
OTU_1896	10	13	0	15	10	14
OTU_1897	6	12	0	0	5	7
OTU_1898	1	0	0	0	0	1
OTU_1899	6	0	0	0	1	6
OTU_19	62	1020	423	8	450	440
OTU_190	48	119	257	66	83	104
OTU_1900	2	0	0	2	1	1
OTU_1901	2	2	0	0	0	0
OTU_1902	17	0	7	0	1	2
OTU_1903	15	2	1	3	0	1
OTU_1904	4	1	0	0	0	4
OTU_1905	1	0	0	0	0	0
OTU_1906	15	0	0	12	0	0
OTU_1907	5	0	1	0	1	0
OTU_1908	10	2	0	4	106	7
OTU_1909	1	0	2	0	4	2
OTU_191	34	112	37	121	117	55
OTU_1910	6	0	0	7	0	0
OTU_1911	5	1	0	1	0	0
OTU_1912	12	0	0	7	0	1
OTU_1913	2	0	0	9	0	0
OTU_1914	2	1	1	0	0	7
OTU_1915	7	1	0	0	0	0
OTU_1916	9	0	0	3	0	1
OTU_1917	1	1	0	0	0	4
OTU_1918	2	9	0	0	0	0
OTU_1919	5	1	0	9	0	3
OTU_192	157	4	1	788	42	78
OTU_1920	4	0	0	104	0	1
OTU_1921	8	0	0	1	0	0
OTU_1922	2	0	16	0	0	0
OTU_1923	4	3	1	0	2	2
OTU_1924	17	8	0	10	0	1
OTU_1925	2	0	0	3	0	0
OTU_1926	6	2	0	0	0	8
OTU_1927	2	1	2	0	1	3
OTU_1928	6	0	11	3	0	0
OTU_1929	2	0	0	0	0	2
OTU_193	22	29	81	22	6	18
OTU_1930	2	0	0	0	7	1
OTU_1931	6	0	0	7	4	0
OTU_1932	3	4	0	0	2	0
OTU_1933	2	0	0	11	0	0
OTU_1934	2	3	1	0	0	0
OTU_1935	4	2	0	2	0	1
OTU_1936	12	0	0	3	0	1
OTU_1937	21	0	0	2	4	4
OTU_1938	4	1	0	0	0	0
OTU_1939	4	9	12	0	2	1
OTU_194	147	34	110	68	90	108
OTU_1940	4	1	0	0	2	0
OTU_1941	1	1	2	0	1	0
OTU_1942	9	2	0	0	1	0
OTU_1943	2	2	2	0	0	0
OTU_1944	3	53	3	0	2	1
OTU_1945	6	5	10	0	0	0
OTU_1946	4	3	1	3	1	0
OTU_1947	4	0	0	0	0	1
OTU_1948	3	5	0	0	0	0
OTU_1949	3	3	0	0	0	0
OTU_195	95	114	91	0	88	80
OTU_1950	4	6	5	0	0	0
OTU_1951	2	2	10	0	0	4
OTU_1952	4	11	21	10	11	4
OTU_1953	4	0	0	0	33	2
OTU_1954	4	0	0	0	6	1
OTU_1955	5	0	0	2	0	0
OTU_1956	1	0	0	0	1	0
OTU_1957	1	1	0	0	0	0
OTU_1958	3	0	0	0	2	0
OTU_1959	4	0	5	0	0	0
OTU_196	86	12	6	202	70	73
OTU_1960	2	1	0	1	0	0
OTU_1961	3	0	4	8	4	3
OTU_1962	2	2	0	1	1	11
OTU_1963	5	0	0	4	0	1
OTU_1964	3	0	0	0	0	0
OTU_1965	2	10	7	0	1	0
OTU_1966	2	7	0	0	0	0
OTU_1967	5	0	0	3	3	2
OTU_1968	6	10	23	0	2	3
OTU_1969	1	1	0	1	0	0
OTU_197	67	103	79	23	224	128
OTU_1970	3	8	0	1	2	0
OTU_1971	43	10	2	31	3	3
OTU_1972	2	0	0	0	0	0
OTU_1973	3	1	7	8	0	0
OTU_1974	3	0	0	7	0	0
OTU_1975	1	2	7	3	0	0
OTU_1976	1	0	0	1	0	5
OTU_1977	6	0	0	2	0	1
OTU_1978	2	1	0	1	3	0
OTU_1979	4	2	5	0	0	1
OTU_198	20	45	39	0	9	8
OTU_1980	1	1	0	1	0	3
OTU_1981	9	2	0	2	1	5
OTU_1982	6	0	0	1	5	1
OTU_1983	2	0	0	0	0	0
OTU_1984	9	5	0	0	0	0
OTU_1985	8	1	0	0	0	0
OTU_1986	1	0	0	0	2	4
OTU_1987	7	0	4	4	0	0
OTU_1988	3	0	0	0	0	0
OTU_1989	6	0	0	8	16	1
OTU_199	25	66	80	20	110	196
OTU_1990	2	1	23	0	3	0
OTU_1991	3	3	0	0	0	0
OTU_1992	1	2	0	16	0	1
OTU_1993	11	1	28	0	1	2
OTU_1994	4	0	0	1	3	0
OTU_1995	1	0	2	0	0	3
OTU_1996	8	1	0	0	0	0
OTU_1997	1	5	0	0	0	0
OTU_1998	4	0	0	5	2	0
OTU_1999	3	6	0	0	3	0
OTU_2	1144	943	1200	497	380	1138
OTU_20	245	169	392	163	253	317
OTU_200	132	0	21	64	64	12
OTU_2000	5	0	0	3	0	0
OTU_2001	5	2	9	0	7	2
OTU_2002	3	0	0	0	0	0
OTU_2003	1	2	0	0	0	2
OTU_2004	2	2	22	2	1	0
OTU_2005	4	0	0	1	0	0
OTU_2006	3	1	6	0	0	3
OTU_2007	2	8	13	0	1	0
OTU_2008	5	3	0	5	9	3
OTU_2009	3	0	11	0	1	1
OTU_201	6	64	100	0	45	18
OTU_2010	1	0	0	0	0	1
OTU_2011	0	37	0	0	0	0
OTU_2012	2	9	8	0	0	1
OTU_2013	0	11	0	1	1	1
OTU_2014	0	5	0	0	0	1
OTU_2015	0	1	0	0	0	0
OTU_2016	0	19	0	0	0	0
OTU_2017	0	13	17	1	0	1
OTU_2018	1	23	11	1	2	3
OTU_2019	0	3	0	0	1	2
OTU_202	5	105	154	5	242	90
OTU_2020	2	6	2	0	0	0
OTU_2021	1	4	0	0	0	0
OTU_2022	0	5	0	0	1	0
OTU_2023	0	5	0	0	0	0
OTU_2024	3	2	0	1	0	0
OTU_2025	0	18	6	0	0	8
OTU_2026	3	2	5	0	2	3
OTU_2027	0	10	0	0	1	1
OTU_2028	0	7	0	0	0	0
OTU_2029	0	1	0	3	0	0
OTU_203	238	0	31	204	15	83
OTU_2030	0	19	0	0	0	0
OTU_2031	2	12	0	0	0	0
OTU_2032	0	2	0	0	17	0
OTU_2033	0	5	0	0	4	0
OTU_2034	0	13	0	0	0	0
OTU_2035	0	2	0	0	0	0
OTU_2036	2	9	0	0	0	9
OTU_2037	0	18	0	0	0	1
OTU_2038	0	7	0	0	14	0
OTU_2039	4	13	0	0	0	2
OTU_204	72	114	70	31	60	62
OTU_2040	0	3	0	0	3	6
OTU_2041	0	1	0	0	0	2
OTU_2042	0	1	0	0	0	0
OTU_2043	5	6	10	0	0	1
OTU_2044	0	3	3	0	0	0
OTU_2045	2	4	0	0	0	3
OTU_2046	1	4	2	2	0	0
OTU_2047	1	2	7	0	0	3
OTU_2048	0	7	0	0	1	1
OTU_2049	0	4	0	0	6	0
OTU_205	65	64	23	68	17	26
OTU_2050	0	6	0	0	7	7
OTU_2051	0	3	7	0	0	0
OTU_2052	0	18	0	0	32	1
OTU_2053	0	1	0	0	0	0
OTU_2054	1	2	2	2	0	0
OTU_2055	0	7	5	0	0	3
OTU_2056	0	1	0	10	0	0
OTU_2057	0	5	0	0	1	0
OTU_2058	1	3	2	0	1	0
OTU_2059	0	8	17	2	5	0
OTU_206	174	85	55	179	38	37
OTU_2060	0	3	0	0	1	0
OTU_2061	0	5	4	0	3	0
OTU_2062	0	12	22	0	0	0
OTU_2063	0	3	21	0	2	0
OTU_2064	0	4	3	0	1	1
OTU_2065	0	6	0	0	0	0
OTU_2066	0	6	0	0	0	0
OTU_2067	0	4	6	0	3	3
OTU_2068	0	8	0	0	0	0
OTU_2069	0	14	0	0	0	0
OTU_207	63	21	68	0	36	36
OTU_2070	0	9	0	0	0	0
OTU_2071	0	6	0	0	0	0
OTU_2072	1	10	0	0	0	2
OTU_2073	0	5	0	0	0	0
OTU_2074	0	8	0	0	0	0
OTU_2075	0	5	2	0	0	1
OTU_2076	0	5	0	0	3	0
OTU_2077	0	1	0	4	0	1
OTU_2078	0	3	0	0	0	0
OTU_2079	0	4	0	0	3	0
OTU_208	25	109	29	15	8	8
OTU_2080	1	2	0	0	0	0
OTU_2081	1	1	0	0	1	2
OTU_2082	0	5	0	0	3	0
OTU_2083	0	2	0	0	0	0
OTU_2084	1	3	0	0	0	0
OTU_2085	0	3	3	0	2	0
OTU_2086	0	2	0	0	2	0
OTU_2087	0	2	2	0	10	1
OTU_2088	0	5	0	0	10	7
OTU_2089	1	5	0	1	0	0
OTU_209	76	76	21	13	14	10
OTU_2090	0	6	0	0	2	0
OTU_2091	0	10	14	0	0	0
OTU_2092	0	2	5	0	0	0
OTU_2093	0	1	0	0	0	0
OTU_2094	0	2	0	0	0	0
OTU_2095	0	5	2	0	0	1
OTU_2096	0	5	0	0	0	0
OTU_2097	0	2	9	0	0	2
OTU_2098	1	4	0	0	0	0
OTU_2099	0	10	0	0	0	0
OTU_21	303	394	713	134	271	290
OTU_210	20	18	143	28	86	56
OTU_2100	0	9	0	0	0	0
OTU_2101	3	5	7	0	0	4
OTU_2102	0	5	1	0	0	2
OTU_2103	1	4	7	0	2	0
OTU_2104	0	3	0	0	0	0
OTU_2105	0	6	1	0	0	0
OTU_2106	0	5	0	0	0	0
OTU_2107	0	2	0	0	5	3
OTU_2108	0	3	0	0	0	1
OTU_2109	0	3	0	0	0	0
OTU_211	21	100	160	4	16	53
OTU_2110	0	1	0	4	0	1
OTU_2111	0	2	0	0	0	0
OTU_2112	1	3	3	0	0	1
OTU_2113	0	4	0	0	1	3
OTU_2114	0	2	15	0	0	1
OTU_2115	0	9	0	0	0	0
OTU_2116	0	2	0	0	0	3
OTU_2117	1	36	14	2	17	10
OTU_2118	2	1	0	2	5	0
OTU_2119	0	5	0	0	0	0
OTU_212	36	2	0	176	0	2
OTU_2120	0	8	4	0	2	0
OTU_2121	0	2	0	0	0	2
OTU_2122	0	1	3	0	7	5
OTU_2123	1	3	0	0	1	4
OTU_2124	0	1	3	0	1	1
OTU_2125	4	3	0	0	0	0
OTU_2126	1	6	2	0	0	1
OTU_2127	3	1	0	5	0	2
OTU_2128	0	1	9	0	1	4
OTU_2129	1	1	0	0	6	0
OTU_213	101	135	86	26	46	60
OTU_2130	0	1	0	0	3	0
OTU_2131	1	2	0	1	0	2
OTU_2132	0	2	7	0	0	0
OTU_2133	2	2	0	0	0	2
OTU_2134	1	3	0	0	0	0
OTU_2135	0	2	0	1	0	0
OTU_2136	0	3	0	0	5	0
OTU_2137	1	0	15	2	0	0
OTU_2138	3	0	4	0	1	0
OTU_2139	0	0	20	0	0	0
OTU_214	30	151	100	5	8	38
OTU_2140	0	0	13	0	2	3
OTU_2141	0	0	34	0	1	1
OTU_2142	0	2	15	0	0	0
OTU_2143	0	0	4	0	0	0
OTU_2144	0	0	9	0	0	1
OTU_2145	0	1	7	2	1	1
OTU_2146	0	0	9	0	0	2
OTU_2147	1	0	12	1	0	1
OTU_2148	0	1	4	4	0	0
OTU_2149	0	0	37	0	1	0
OTU_215	63	4	24	12	2	17
OTU_2150	1	1	14	0	0	4
OTU_2151	1	4	12	0	1	0
OTU_2152	0	0	42	0	0	0
OTU_2153	1	0	12	0	0	0
OTU_2154	0	0	7	3	3	0
OTU_2155	0	12	14	0	0	0
OTU_2156	0	0	2	0	1	0
OTU_2157	2	0	6	0	0	0
OTU_2158	3	0	4	0	0	0
OTU_2159	0	3	24	0	1	1
OTU_216	69	10	57	217	13	16
OTU_2160	0	1	7	1	0	0
OTU_2161	0	0	23	1	0	0
OTU_2162	0	0	6	1	0	0
OTU_2163	0	2	5	0	0	0
OTU_2164	0	0	15	0	0	0
OTU_2165	0	0	30	0	0	0
OTU_2166	0	2	8	0	0	0
OTU_2167	0	0	4	5	0	0
OTU_2168	8	0	14	0	0	0
OTU_2169	0	0	6	1	0	0
OTU_217	34	74	42	10	28	29
OTU_2170	4	2	13	0	1	19
OTU_2171	0	0	10	0	0	0
OTU_2172	0	0	4	0	0	1
OTU_2173	8	1	12	0	3	0
OTU_2174	0	0	12	0	5	4
OTU_2175	1	0	3	0	0	0
OTU_2176	0	0	17	0	0	0
OTU_2177	1	1	5	0	0	1
OTU_2178	1	1	11	0	2	1
OTU_2179	3	2	2	0	0	0
OTU_218	27	59	13	14	20	50
OTU_2180	0	0	6	0	2	0
OTU_2181	0	0	3	0	0	2
OTU_2182	3	0	2	2	2	3
OTU_2183	0	4	2	0	0	12
OTU_2184	0	0	3	0	4	0
OTU_2185	0	0	3	0	2	0
OTU_2186	1	0	16	0	0	0
OTU_2187	3	0	2	0	0	0
OTU_2188	2	1	4	1	0	1
OTU_2189	0	0	0	3	0	0
OTU_219	45	123	157	24	65	70
OTU_2190	0	4	0	2	1	0
OTU_2191	0	0	1	0	2	1
OTU_2192	0	1	0	3	0	0
OTU_2193	1	2	0	3	0	2
OTU_2194	3	3	4	0	0	5
OTU_2195	0	0	0	0	0	0
OTU_2196	0	0	0	0	0	0
OTU_2197	0	3	0	0	0	0
OTU_2198	0	1	0	0	1	0
OTU_2199	0	2	0	0	0	0
OTU_22	85	549	617	72	622	540
OTU_220	30	33	44	13	45	30
OTU_2200	4	0	0	0	0	0
OTU_2201	3	0	0	4	0	1
OTU_2202	1	0	0	0	0	0
OTU_2203	1	0	0	0	6	0
OTU_2204	0	0	0	4	0	0
OTU_2205	0	0	0	5	0	0
OTU_2206	0	0	0	0	0	0
OTU_2207	0	3	0	0	0	0
OTU_2208	0	0	3	0	0	0
OTU_2209	0	0	0	6	0	0
OTU_221	8	33	38	27	16	52
OTU_2210	63	35	8	5	4	2
OTU_2211	4	2	1	0	0	3
OTU_2212	0	3	0	0	0	0
OTU_2213	2	2	5	0	0	0
OTU_2214	0	3	0	0	0	0
OTU_2215	1	2	0	0	4	0
OTU_2216	4	2	2	0	0	0
OTU_2217	0	1	0	0	0	0
OTU_2218	3	0	0	1	0	0
OTU_2219	0	0	0	6	2	9
OTU_222	12	43	55	1	11	12
OTU_2220	0	1	6	0	6	9
OTU_2221	0	1	0	3	0	2
OTU_2222	0	0	0	0	0	0
OTU_2223	0	0	0	0	0	0
OTU_2224	0	0	0	6	0	0
OTU_2225	0	0	0	0	3	0
OTU_2226	1	0	2	0	3	4
OTU_2227	0	3	8	0	0	4
OTU_2228	0	1	0	0	2	0
OTU_2229	0	0	0	0	0	0
OTU_223	78	144	135	11	116	117
OTU_2230	1	0	0	1	9	1
OTU_2231	2	0	0	3	0	2
OTU_2232	0	1	0	0	0	0
OTU_2233	0	0	0	2	0	0
OTU_2234	0	0	0	0	0	2
OTU_2235	4	0	0	0	0	0
OTU_2236	0	0	0	0	0	1
OTU_2237	1	0	0	0	1	0
OTU_2238	0	0	1	0	4	2
OTU_2239	0	0	0	2	0	5
OTU_224	37	42	53	8	291	58
OTU_2240	0	4	0	0	1	0
OTU_2241	9	0	0	5	0	0
OTU_2242	29	41	6	3	15	26
OTU_2243	0	0	0	0	0	1
OTU_2244	0	0	0	0	0	0
OTU_2245	0	0	0	0	0	0
OTU_2246	0	0	0	12	0	0
OTU_2247	0	1	0	2	0	0
OTU_2248	0	0	0	0	0	0
OTU_2249	0	0	0	0	0	0
OTU_225	35	31	28	27	21	23
OTU_2250	0	0	10	0	0	0
OTU_2251	0	0	0	0	0	0
OTU_2252	2	0	0	0	0	0
OTU_2253	2	0	0	0	0	0
OTU_2254	0	1	0	0	1	0
OTU_2255	0	0	0	0	0	0
OTU_2256	0	0	0	0	0	0
OTU_2257	0	3	0	0	0	0
OTU_2258	0	0	1	0	1	2
OTU_2259	2	0	2	9	0	0
OTU_226	37	29	124	3	8	9
OTU_2260	0	3	0	1	0	2
OTU_2261	70	6	31	55	192	126
OTU_2262	0	4	0	0	1	0
OTU_2263	0	0	0	5	0	0
OTU_2264	0	2	0	18	0	0
OTU_2265	0	0	0	2	0	0
OTU_2266	0	1	0	0	0	0
OTU_2267	0	0	0	0	0	0
OTU_2268	21	0	3	54	5	14
OTU_2269	4	0	0	1	0	0
OTU_227	6	37	125	26	75	111
OTU_2270	0	0	0	0	0	0
OTU_2271	0	0	0	4	0	0
OTU_2272	0	0	0	0	0	0
OTU_2273	0	0	0	3	0	0
OTU_2274	2	0	0	3	2	7
OTU_2275	0	0	0	8	4	0
OTU_2276	0	0	0	0	0	0
OTU_2277	1	0	0	2	0	0
OTU_2278	4	0	0	0	0	6
OTU_2279	8	8	0	0	1	2
OTU_228	12	173	9	2	38	14
OTU_2280	0	2	8	0	1	1
OTU_2281	1	0	0	0	1	0
OTU_2282	0	0	0	13	0	1
OTU_2283	7	3	5	17	2	7
OTU_2284	1	4	1	3	0	0
OTU_2285	4	0	0	0	0	0
OTU_2286	0	0	0	0	0	1
OTU_2287	0	0	0	0	0	0
OTU_2288	2	1	0	1	0	0
OTU_2289	2	3	0	0	0	1
OTU_229	60	44	70	18	67	89
OTU_2290	0	3	0	1	3	1
OTU_2291	0	0	0	0	0	0
OTU_2292	0	0	0	0	0	5
OTU_2293	0	2	4	0	0	6
OTU_2294	1	1	0	0	0	0
OTU_2295	7	0	0	8	7	6
OTU_2296	3	0	0	0	0	0
OTU_2297	0	2	0	0	0	0
OTU_2298	5	0	0	3	0	1
OTU_2299	0	0	0	2	0	0
OTU_23	198	238	407	263	708	1197
OTU_230	40	102	236	21	89	350
OTU_2300	0	0	0	1	0	0
OTU_2301	0	0	0	0	0	0
OTU_2302	0	1	0	7	0	1
OTU_2303	0	3	0	0	0	0
OTU_2304	5	0	0	0	0	0
OTU_2305	1	5	0	0	0	8
OTU_2306	0	0	0	0	2	0
OTU_2307	0	3	1	1	0	4
OTU_2308	0	0	0	0	0	7
OTU_2309	0	4	0	1	19	16
OTU_231	23	59	117	14	21	80
OTU_2310	2	2	0	3	4	2
OTU_2311	0	0	0	0	0	0
OTU_2312	0	7	0	0	0	2
OTU_2313	4	1	0	0	0	1
OTU_2314	0	0	3	0	0	0
OTU_2315	0	3	0	0	0	0
OTU_2316	0	1	0	0	1	0
OTU_2317	0	0	0	9	0	1
OTU_2318	0	0	0	0	0	0
OTU_2319	24	13	5	3	3	13
OTU_232	55	2	13	49	501	119
OTU_2320	0	2	0	0	0	0
OTU_2321	0	0	0	2	0	2
OTU_2322	0	2	0	0	0	0
OTU_2323	3	3	0	1	3	0
OTU_2324	0	1	0	2	0	2
OTU_2325	40	25	69	132	28	57
OTU_2326	1	0	0	0	0	3
OTU_2327	1	0	0	1	0	0
OTU_2328	0	1	0	0	0	3
OTU_2329	0	0	9	0	0	0
OTU_233	19	84	43	68	43	69
OTU_2330	0	0	0	7	0	0
OTU_2331	0	1	0	0	0	0
OTU_2332	0	3	0	0	2	1
OTU_2333	3	0	1	1	9	17
OTU_2334	0	4	0	4	0	1
OTU_2335	0	0	0	7	0	0
OTU_2336	1	0	0	0	1	0
OTU_2337	0	0	0	3	0	0
OTU_2338	1	0	0	0	0	0
OTU_2339	0	0	0	0	0	0
OTU_234	73	46	53	2	4	7
OTU_2340	12	35	26	31	2	17
OTU_2341	22	5	39	14	13	3
OTU_2342	0	1	0	0	0	0
OTU_2343	0	0	0	0	0	1
OTU_2344	0	0	0	0	1	0
OTU_2345	0	0	0	0	0	0
OTU_2346	0	2	0	0	0	0
OTU_2347	0	0	0	8	0	0
OTU_2348	1	0	0	0	0	0
OTU_2349	0	1	0	0	3	0
OTU_235	46	25	9	31	16	12
OTU_2350	3	0	0	1	0	0
OTU_2351	0	1	0	2	1	0
OTU_2352	0	2	0	0	2	1
OTU_2353	0	0	0	2	2	0
OTU_2354	1	0	0	1	0	2
OTU_2355	1	0	0	0	0	4
OTU_2356	0	1	0	0	7	2
OTU_2357	0	0	0	0	0	2
OTU_2358	0	1	0	2	1	0
OTU_2359	10	3	0	0	0	1
OTU_236	93	0	0	502	1	10
OTU_2360	0	1	4	0	1	0
OTU_2361	0	0	0	0	0	2
OTU_2362	0	2	0	0	0	0
OTU_2363	1	0	0	0	0	0
OTU_2364	0	0	0	0	0	0
OTU_2365	2	1	0	0	0	0
OTU_2366	0	0	0	0	0	0
OTU_2367	3	1	1	0	0	2
OTU_2368	3	13	0	0	18	9
OTU_2369	1	0	1	0	1	1
OTU_237	7	51	41	7	21	12
OTU_2370	0	4	0	0	0	2
OTU_2371	0	5	3	0	0	1
OTU_2372	1	0	0	0	3	0
OTU_2373	2	0	0	0	0	1
OTU_2374	0	1	0	0	0	0
OTU_2375	1	0	0	3	0	2
OTU_2376	0	0	0	0	0	0
OTU_2377	1	2	37	0	14	0
OTU_2378	1	1	0	2	2	1
OTU_2379	3	0	0	13	0	6
OTU_238	105	43	77	12	35	192
OTU_2380	0	0	0	0	0	0
OTU_2381	2	0	0	6	0	0
OTU_2382	2	0	2	6	0	0
OTU_2383	2	7	0	0	4	0
OTU_2384	0	0	0	0	3	2
OTU_2385	1	0	0	1	0	0
OTU_2386	0	0	0	0	0	2
OTU_2387	0	5	0	0	0	2
OTU_2388	0	0	0	5	0	1
OTU_2389	0	0	0	0	3	0
OTU_239	220	22	25	291	123	16
OTU_2390	0	0	0	0	0	0
OTU_2391	0	0	0	0	0	0
OTU_2392	0	1	2	0	0	0
OTU_2393	0	6	0	0	0	0
OTU_2394	2	1	0	0	0	0
OTU_2395	0	0	0	6	0	0
OTU_2396	12	29	22	4	10	7
OTU_2397	4	0	0	5	0	0
OTU_2398	0	1	0	27	0	1
OTU_2399	0	0	0	0	0	0
OTU_24	272	177	937	777	615	859
OTU_240	95	3	6	132	14	114
OTU_2400	0	0	0	17	0	0
OTU_2401	1	0	0	2	0	1
OTU_2402	0	5	3	0	3	0
OTU_2403	1	0	0	4	2	2
OTU_2404	1	0	0	0	1	0
OTU_2405	10	64	30	0	24	34
OTU_2406	0	4	0	0	0	2
OTU_2407	0	0	0	0	1	0
OTU_2408	0	1	0	0	0	1
OTU_2409	0	2	0	0	0	0
OTU_241	56	150	232	7	73	110
OTU_2410	0	0	2	0	6	1
OTU_2411	5	22	53	0	30	20
OTU_2412	0	2	0	0	0	4
OTU_2413	0	0	0	59	2	4
OTU_2414	66	6	7	0	0	1
OTU_2415	0	0	0	4	0	5
OTU_2416	0	0	0	16	0	0
OTU_2417	1	0	0	6	0	0
OTU_2418	1	0	0	27	1	2
OTU_2419	11	4	0	6	106	9
OTU_242	36	71	62	23	80	87
OTU_2420	0	0	0	0	9	2
OTU_2421	4	0	0	90	3	0
OTU_2422	0	0	0	0	16	3
OTU_2423	2	0	0	0	4	9
OTU_2424	0	0	0	0	1	4
OTU_2425	48	1	21	10	75	340
OTU_2426	4	0	0	0	0	0
OTU_2427	2	4	0	0	1	0
OTU_2428	0	0	0	0	0	16
OTU_2429	38	9	0	2	2	0
OTU_243	87	15	80	73	29	45
OTU_2430	1	6	0	0	0	2
OTU_2431	16	0	14	36	3	14
OTU_2432	8	1	0	7	6	1
OTU_2433	1	4	0	0	0	5
OTU_2434	10	0	9	0	0	6
OTU_2435	2	0	0	0	0	0
OTU_2436	2	1	0	0	1	0
OTU_2437	3	1	2	6	7	0
OTU_2438	4	0	0	0	0	0
OTU_2439	2	0	0	1	0	0
OTU_244	48	156	54	0	74	37
OTU_2440	39	3	0	0	6	1
OTU_2441	2	0	0	3	0	2
OTU_2442	7	14	0	0	0	0
OTU_2443	4	2	0	2	2	4
OTU_2444	5	0	0	0	0	0
OTU_2445	1	1	1	1	1	0
OTU_2446	24	0	55	4	0	9
OTU_2447	8	0	0	0	6	4
OTU_2448	2	0	0	0	0	1
OTU_2449	1	0	0	10	0	3
OTU_245	30	23	26	38	16	34
OTU_2450	9	0	0	0	0	0
OTU_2451	4	0	0	3	1	0
OTU_2452	4	1	0	0	0	4
OTU_2453	7	0	0	0	0	0
OTU_2454	6	0	0	0	0	0
OTU_2455	3	0	0	0	0	0
OTU_2456	1	0	0	0	1	1
OTU_2457	6	4	0	0	21	5
OTU_2458	5	3	0	0	0	0
OTU_2459	2	0	0	7	0	0
OTU_246	42	52	26	3	10	21
OTU_2460	4	1	0	0	0	3
OTU_2461	4	0	0	0	0	0
OTU_2462	2	0	2	0	0	0
OTU_2463	3	0	0	0	0	2
OTU_2464	1	0	0	0	0	0
OTU_2465	1	4	0	0	0	1
OTU_2466	6	0	0	0	0	0
OTU_2467	14	4	13	1	4	6
OTU_2468	3	0	0	0	0	0
OTU_2469	3	4	0	0	0	0
OTU_247	11	132	16	0	12	10
OTU_2470	14	4	0	0	1	14
OTU_2471	3	0	0	0	0	0
OTU_2472	4	0	0	0	0	0
OTU_2473	1	0	0	5	0	0
OTU_2474	7	2	0	0	0	0
OTU_2475	4	0	0	0	0	0
OTU_2476	4	0	0	4	1	1
OTU_2477	10	0	5	14	4	1
OTU_2478	1	0	0	0	0	0
OTU_2479	7	0	0	9	1	3
OTU_248	162	21	12	252	39	49
OTU_2480	4	0	0	6	1	0
OTU_2481	2	2	0	0	1	1
OTU_2482	6	4	6	0	0	1
OTU_2483	13	0	0	0	5	1
OTU_2484	5	2	0	0	0	0
OTU_2485	20	0	0	1	0	3
OTU_2486	4	0	0	0	0	1
OTU_2487	6	0	8	10	0	0
OTU_2488	4	11	1	0	1	2
OTU_2489	4	0	0	9	0	0
OTU_249	40	192	62	4	18	52
OTU_2490	10	0	0	4	0	0
OTU_2491	2	6	4	0	3	0
OTU_2492	3	0	0	0	0	2
OTU_2493	7	0	0	2	0	0
OTU_2494	3	0	0	0	0	0
OTU_2495	1	0	0	0	1	4
OTU_2496	7	0	0	0	0	0
OTU_2497	8	0	0	0	0	0
OTU_2498	10	0	0	0	0	0
OTU_2499	6	0	8	0	1	0
OTU_25	396	272	611	841	111	256
OTU_250	1	196	47	4	111	106
OTU_2500	7	8	0	0	0	0
OTU_2501	8	0	0	2	0	0
OTU_2502	5	1	1	0	1	2
OTU_2503	4	0	0	16	0	0
OTU_2504	2	0	33	0	0	0
OTU_2505	2	0	0	4	0	0
OTU_2506	2	0	0	7	3	1
OTU_2507	3	7	0	0	1	0
OTU_2508	5	0	0	18	3	6
OTU_2509	2	0	0	0	0	2
OTU_251	62	167	38	7	22	26
OTU_2510	9	0	0	5	0	0
OTU_2511	7	0	0	0	1	1
OTU_2512	4	0	3	0	0	0
OTU_2513	7	0	0	0	1	2
OTU_2514	15	1	1	4	2	9
OTU_2515	2	0	0	0	5	2
OTU_2516	3	0	0	0	0	0
OTU_2517	8	1	0	0	6	0
OTU_2518	3	4	0	0	0	0
OTU_2519	4	0	0	0	0	0
OTU_252	126	53	126	260	27	42
OTU_2520	3	1	0	10	0	0
OTU_2521	4	2	0	2	0	1
OTU_2522	1	0	0	0	3	0
OTU_2523	1	0	0	0	0	1
OTU_2524	2	3	0	0	1	3
OTU_2525	5	0	0	2	0	4
OTU_2526	3	0	0	0	0	0
OTU_2527	1	0	0	2	0	0
OTU_2528	1	1	0	0	0	0
OTU_2529	2	0	0	0	1	0
OTU_253	15	37	15	2	4	28
OTU_2530	3	1	5	0	0	0
OTU_2531	6	0	0	0	0	0
OTU_2532	3	0	0	0	1	1
OTU_2533	2	0	0	0	0	0
OTU_2534	1	0	0	0	3	1
OTU_2535	2	0	0	2	2	0
OTU_2536	2	0	0	0	3	0
OTU_2537	5	0	0	0	0	2
OTU_2538	5	0	0	0	0	0
OTU_2539	1	2	0	0	0	0
OTU_254	135	13	31	91	41	75
OTU_2540	4	0	0	1	1	0
OTU_2541	2	0	0	1	0	0
OTU_2542	8	1	3	7	2	0
OTU_2543	4	3	0	6	0	1
OTU_2544	1	0	0	0	3	2
OTU_2545	2	1	4	0	0	0
OTU_2546	3	0	0	0	0	0
OTU_2547	2	0	0	2	0	0
OTU_2548	4	0	0	1	1	0
OTU_2549	7	3	8	0	0	0
OTU_255	72	17	83	50	8	95
OTU_2550	2	0	0	0	0	0
OTU_2551	7	0	0	13	0	2
OTU_2552	5	0	0	0	0	0
OTU_2553	2	2	0	0	0	0
OTU_2554	2	1	0	0	0	0
OTU_2555	2	0	17	2	0	6
OTU_2556	1	0	0	1	1	4
OTU_2557	1	0	0	1	0	0
OTU_2558	54	0	0	41	0	4
OTU_2559	3	0	0	0	0	0
OTU_256	339	81	162	326	42	74
OTU_2560	2	2	0	0	0	0
OTU_2561	11	1	0	0	0	0
OTU_2562	2	0	0	2	0	0
OTU_2563	3	0	10	1	1	13
OTU_2564	2	0	0	14	0	0
OTU_2565	2	0	0	0	0	0
OTU_2566	1	0	0	0	0	0
OTU_2567	6	0	0	0	0	1
OTU_2568	3	0	0	0	0	2
OTU_2569	2	0	0	0	4	0
OTU_257	61	6	86	67	28	75
OTU_2570	2	3	0	0	1	0
OTU_2571	1	2	0	0	0	0
OTU_2572	2	0	0	0	2	0
OTU_2573	1	0	0	0	0	0
OTU_2574	1	3	0	0	0	0
OTU_2575	1	2	0	0	0	0
OTU_2576	3	0	0	9	0	0
OTU_2577	2	2	17	0	0	4
OTU_2578	1	4	2	0	0	0
OTU_2579	3	0	0	0	0	0
OTU_258	37	3	73	15	5	7
OTU_2580	1	8	16	1	0	0
OTU_2581	3	3	3	0	0	0
OTU_2582	4	1	0	0	0	1
OTU_2583	2	0	0	0	0	4
OTU_2584	2	1	0	3	0	0
OTU_2585	6	0	0	0	0	0
OTU_2586	2	3	10	3	4	3
OTU_2587	2	0	0	2	0	2
OTU_2588	1	3	0	0	0	0
OTU_2589	1	0	0	0	0	7
OTU_259	63	9	93	28	35	28
OTU_2590	1	0	0	1	0	0
OTU_2591	1	0	0	0	0	2
OTU_2592	1	0	0	0	0	0
OTU_2593	2	0	0	0	2	0
OTU_2594	2	0	0	0	0	0
OTU_2595	1	0	0	0	0	0
OTU_2596	8	7	0	0	1	0
OTU_2597	1	0	14	2	0	0
OTU_2598	2	3	0	0	1	0
OTU_2599	4	1	1	0	0	0
OTU_26	1275	91	116	140	1496	726
OTU_260	43	77	87	12	11	20
OTU_2600	6	0	0	1	2	1
OTU_2601	2	0	0	0	0	0
OTU_2602	2	1	0	0	7	1
OTU_2603	1	0	0	0	0	0
OTU_2604	6	0	0	6	1	2
OTU_2605	1	2	0	0	0	0
OTU_2606	2	0	0	2	0	2
OTU_2607	1	3	0	0	0	0
OTU_2608	2	0	0	12	0	0
OTU_2609	3	0	8	0	0	0
OTU_261	9	13	65	30	102	106
OTU_2610	8	1	0	2	0	1
OTU_2611	8	0	4	13	5	4
OTU_2612	5	0	0	0	2	0
OTU_2613	6	6	13	0	0	1
OTU_2614	3	0	0	9	0	1
OTU_2615	6	0	0	0	1	0
OTU_2616	1	4	0	0	0	0
OTU_2617	1	0	0	4	0	0
OTU_2618	4	0	0	0	24	5
OTU_2619	5	0	0	2	0	0
OTU_262	2	107	72	0	106	95
OTU_2620	2	2	0	0	0	0
OTU_2621	5	0	0	6	2	0
OTU_2622	3	6	30	0	1	1
OTU_2623	3	0	0	0	0	0
OTU_2624	3	0	0	0	0	0
OTU_2625	2	1	0	0	0	1
OTU_2626	5	1	0	0	1	5
OTU_2627	4	19	20	5	1	0
OTU_2628	1	0	0	2	0	0
OTU_2629	1	0	0	2	2	1
OTU_263	79	62	37	35	11	31
OTU_2630	2	0	0	0	0	0
OTU_2631	4	0	0	1	1	2
OTU_2632	2	0	0	3	0	0
OTU_2633	1	0	0	8	0	0
OTU_2634	1	5	0	1	0	0
OTU_2635	2	0	49	0	0	0
OTU_2636	3	0	0	5	19	0
OTU_2637	1	0	0	9	0	0
OTU_2638	1	0	0	0	0	2
OTU_2639	2	0	0	0	0	0
OTU_264	6	44	69	5	4	40
OTU_2640	2	0	0	0	3	0
OTU_2641	1	0	0	0	0	0
OTU_2642	2	1	3	0	0	0
OTU_2643	1	4	8	0	0	2
OTU_2644	0	2	0	0	0	0
OTU_2645	0	1	0	0	0	0
OTU_2646	0	4	2	0	0	0
OTU_2647	0	4	0	0	0	0
OTU_2648	1	8	12	0	1	0
OTU_2649	3	9	8	0	0	1
OTU_265	18	23	126	0	57	32
OTU_2650	0	6	0	0	1	1
OTU_2651	0	3	0	0	15	4
OTU_2652	0	2	0	0	0	0
OTU_2653	0	1	0	3	1	0
OTU_2654	0	12	26	0	3	3
OTU_2655	0	1	0	0	0	0
OTU_2656	0	4	0	0	1	0
OTU_2657	0	3	0	1	1	0
OTU_2658	0	6	0	0	0	0
OTU_2659	4	1	5	0	0	0
OTU_266	2	100	51	0	77	34
OTU_2660	0	3	14	0	1	5
OTU_2661	1	3	0	0	1	0
OTU_2662	0	2	0	7	0	4
OTU_2663	0	2	2	0	0	0
OTU_2664	0	9	0	0	0	2
OTU_2665	0	1	0	0	0	2
OTU_2666	0	10	0	0	1	1
OTU_2667	0	1	0	0	0	0
OTU_2668	0	6	0	0	0	0
OTU_2669	0	1	0	0	0	1
OTU_267	29	45	23	10	26	17
OTU_2670	0	12	0	0	0	0
OTU_2671	0	2	0	0	2	0
OTU_2672	0	2	1	0	0	0
OTU_2673	0	3	0	0	0	0
OTU_2674	1	41	0	0	4	1
OTU_2675	0	9	2	0	2	1
OTU_2676	0	2	5	0	3	0
OTU_2677	0	2	0	0	0	0
OTU_2678	0	6	0	0	0	0
OTU_2679	0	5	0	0	0	0
OTU_268	177	352	186	38	50	112
OTU_2680	0	6	0	0	0	0
OTU_2681	0	19	0	0	0	0
OTU_2682	0	1	0	0	0	0
OTU_2683	0	2	0	0	0	0
OTU_2684	0	4	0	0	0	0
OTU_2685	2	3	0	0	0	0
OTU_2686	4	3	4	0	0	0
OTU_2687	0	3	0	0	0	0
OTU_2688	4	10	33	8	0	9
OTU_2689	0	6	0	0	0	0
OTU_269	23	92	24	1	24	29
OTU_2690	0	8	0	0	0	0
OTU_2691	0	7	0	0	0	0
OTU_2692	0	15	3	0	2	3
OTU_2693	0	2	0	0	0	0
OTU_2694	0	1	0	2	0	0
OTU_2695	1	3	1	5	0	6
OTU_2696	0	9	0	0	2	0
OTU_2697	0	1	0	0	0	0
OTU_2698	0	6	0	0	0	0
OTU_2699	0	3	0	0	0	0
OTU_27	304	89	646	599	306	730
OTU_270	70	46	81	33	119	45
OTU_2700	0	7	0	1	4	6
OTU_2701	0	5	0	0	0	0
OTU_2702	4	16	1	4	0	4
OTU_2703	0	2	0	0	0	2
OTU_2704	0	2	0	0	0	0
OTU_2705	0	3	0	0	0	2
OTU_2706	0	4	0	2	0	0
OTU_2707	0	3	0	0	0	1
OTU_2708	0	5	6	0	0	0
OTU_2709	0	1	0	0	0	0
OTU_271	24	49	184	3	55	17
OTU_2710	0	4	0	0	0	0
OTU_2711	0	8	1	2	0	2
OTU_2712	1	1	0	0	0	0
OTU_2713	0	3	0	0	1	2
OTU_2714	0	5	0	0	0	0
OTU_2715	0	7	0	0	1	0
OTU_2716	0	4	0	0	0	0
OTU_2717	0	5	0	0	0	0
OTU_2718	0	9	3	0	2	5
OTU_2719	3	7	4	7	8	6
OTU_272	41	0	0	925	33	0
OTU_2720	0	2	0	0	0	0
OTU_2721	1	6	0	0	0	0
OTU_2722	0	2	0	2	0	1
OTU_2723	2	2	0	0	0	0
OTU_2724	0	1	3	0	1	0
OTU_2725	0	1	0	0	0	0
OTU_2726	0	1	0	0	0	0
OTU_2727	0	4	0	0	0	1
OTU_2728	0	2	10	0	0	0
OTU_2729	0	4	39	0	34	21
OTU_273	48	48	41	11	12	12
OTU_2730	4	2	13	0	1	0
OTU_2731	0	5	0	0	0	2
OTU_2732	3	2	3	0	0	0
OTU_2733	1	5	0	2	1	0
OTU_2734	0	5	0	0	0	0
OTU_2735	0	7	0	0	0	0
OTU_2736	0	6	0	0	0	0
OTU_2737	1	12	1	0	0	1
OTU_2738	0	16	6	1	7	22
OTU_2739	0	4	0	0	0	6
OTU_274	73	25	53	137	16	16
OTU_2740	4	5	0	0	0	1
OTU_2741	1	3	0	0	0	0
OTU_2742	0	3	0	0	0	4
OTU_2743	4	2	0	0	0	0
OTU_2744	0	2	18	0	0	2
OTU_2745	2	3	0	0	0	0
OTU_2746	0	3	0	0	2	1
OTU_2747	1	10	5	0	3	0
OTU_2748	0	1	0	0	0	1
OTU_2749	0	4	0	0	0	0
OTU_275	26	63	121	9	51	48
OTU_2750	0	4	0	0	0	0
OTU_2751	0	25	0	0	1	0
OTU_2752	1	5	0	0	0	0
OTU_2753	2	6	0	0	0	0
OTU_2754	0	2	0	1	0	4
OTU_2755	0	11	10	0	8	19
OTU_2756	1	8	0	2	1	2
OTU_2757	0	1	0	0	1	0
OTU_2758	1	6	0	0	0	0
OTU_2759	2	2	5	0	0	0
OTU_276	39	42	1	11	5	21
OTU_2760	0	5	0	0	0	0
OTU_2761	2	13	0	0	0	1
OTU_2762	0	7	0	0	0	0
OTU_2763	0	4	0	0	0	2
OTU_2764	0	2	0	0	2	0
OTU_2765	1	5	0	0	0	0
OTU_2766	5	4	0	8	0	0
OTU_2767	5	4	0	0	0	0
OTU_2768	0	1	0	3	0	0
OTU_2769	0	1	4	0	0	2
OTU_277	28	94	11	4	41	18
OTU_2770	0	1	0	0	1	0
OTU_2771	3	1	0	0	0	0
OTU_2772	0	3	0	0	0	0
OTU_2773	0	4	0	0	0	0
OTU_2774	0	9	2	0	2	2
OTU_2775	0	3	0	0	0	0
OTU_2776	0	2	0	0	0	0
OTU_2777	0	1	2	0	5	1
OTU_2778	0	3	0	1	0	1
OTU_2779	0	2	1	0	0	0
OTU_278	48	50	43	13	8	42
OTU_2780	0	2	0	0	0	1
OTU_2781	0	3	0	0	0	0
OTU_2782	0	2	0	0	0	2
OTU_2783	0	3	0	0	0	0
OTU_2784	1	3	0	0	0	0
OTU_2785	0	2	0	0	0	0
OTU_2786	0	7	0	0	0	0
OTU_2787	0	6	0	0	0	0
OTU_2788	0	1	0	0	0	0
OTU_2789	1	3	0	0	0	0
OTU_279	13	95	47	18	43	44
OTU_2790	0	5	6	2	4	11
OTU_2791	0	1	0	1	2	0
OTU_2792	0	7	0	0	0	0
OTU_2793	0	4	0	0	0	0
OTU_2794	0	3	0	0	15	0
OTU_2795	0	2	4	1	0	0
OTU_2796	0	1	1	0	0	0
OTU_2797	0	3	0	0	0	0
OTU_2798	0	1	0	0	0	0
[truncated: 5,556 more rows]
