# Supplementary material for: Differences in bacterial community structure and metabolites between the root zone soil of the new high – Fragrance tea variety Jinlong No. 4 and its grandparent Huangdan
Source: PLoS One. 2025 Feb 21;20(2):e0318659. doi: 10.1371/journal.pone.0318659 (PMC11844865; doi:10.1371/journal.pone.0318659)
Supplement: S1 Data — (ZIP) [file pone.0318659.s001.zip › PCA components.xlsx]

## Sheet: Sheet1
Sample	PC1	PC2	PC3	PC4	PC5	PC6
HDa	-26.1997	-58.8118	-31.7288	1.01741	-3.38244	5.69184e-14
HDb	73.1482	-18.5761	14.3321	13.7283	0.923688	5.64418e-14
HDc	7.15226	18.224	-4.54352	-60.3301	-12.911	5.85547e-14
JL4a	-37.5543	-6.06075	56.8903	5.7417	-2.06673	6.04705e-14
JL4b	-8.30469	38.5419	-20.2064	32.5486	-35.7752	-3.19142e-13
JL4c	-8.24177	26.6828	-14.7436	7.29415	53.2117	3.1303e-14
