# Supplementary material for: Differences in bacterial community structure and metabolites between the root zone soil of the new high – Fragrance tea variety Jinlong No. 4 and its grandparent Huangdan
Source: PLoS One. 2025 Feb 21;20(2):e0318659. doi: 10.1371/journal.pone.0318659 (PMC11844865; doi:10.1371/journal.pone.0318659)
Supplement: S1 Data — (ZIP) [file pone.0318659.s001.zip › result.RDA.envfit.txt]

Environment	RDA1	RDA2	R2	P-value
AP	0.286537231376808	-0.9580691076508592	0.8354315516350928	0.08888888888888889
AK	0.4732820156068171	-0.8809109680910714	0.027689570972611162	0.9333333333333333
SOM	0.42467127389021075	-0.9053476178421554	0.8857449560171272	0.02638888888888889
NHN	0.6791011469402073	-0.7340447072382545	0.3477259464024569	0.5222222222222223
NON	-0.044481005713874734	0.9990102302432555	0.592411297449421	0.3
pH	-0.8599611159595092	-0.5103595585836278	0.6258752304725002	0.20416666666666666
CDT	0.9984074153764586	-0.05641482891314944	0.6728440489672789	0.19166666666666668
2S	-0.057990806599584485	0.9983171171275836	0.9508743872836743	0.006944444444444444
2T20	-0.23667235799830535	0.9715895197867883	0.8331946102092747	0.05
20M	0.2038091324551737	-0.9790106421933673	0.8634811393055086	0.041666666666666664
