# Supplementary material for: Differences in bacterial community structure and metabolites between the root zone soil of the new high – Fragrance tea variety Jinlong No. 4 and its grandparent Huangdan
Source: PLoS One. 2025 Feb 21;20(2):e0318659. doi: 10.1371/journal.pone.0318659 (PMC11844865; doi:10.1371/journal.pone.0318659)
Supplement: S1 Data — (ZIP) [file pone.0318659.s001.zip › alpha diversity.xlsx]

## Sheet: Sheet1
Sample	Observed_otus	Shannon	Simpson	Chao1	ACE	Goods_coverage	PD_whole_tree
HDa	3051	9.221	0.994	3512.05	3626.04	0.988	249.177
HDb	2886	8.968	0.991	3348.62	3420.29	0.989	232.63
HDc	1914	8.988	0.995	2047.09	2024.64	0.996	141.641
JL4a	1961	8.257	0.99	2276.19	2299.22	0.993	186.517
JL4b	2496	8.422	0.986	2860.03	3000.93	0.99	201.935
JL4c	2604	8.775	0.994	3027.94	3163.27	0.989	173.442
