# Supplementary material for: Differences in bacterial community structure and metabolites between the root zone soil of the new high – Fragrance tea variety Jinlong No. 4 and its grandparent Huangdan
Source: PLoS One. 2025 Feb 21;20(2):e0318659. doi: 10.1371/journal.pone.0318659 (PMC11844865; doi:10.1371/journal.pone.0318659)
Supplement: S1 Data — (ZIP) [file pone.0318659.s001.zip › differential Metabolites.xlsx]

## Sheet: Sheet1
Compounds	JL4a	JL4b	JL4c	HDa	HDb	HDc	VIP	P-value	FDR	Fold_Change	Log2FC	Type
Catechin	2.46737e+06	103838	1537.5	172329	2569.39	6997.11	1.04376	0.4268	0.999025	14.1441	3.82213	up
(-)-Epicatechin	2.46737e+06	124811	1530.47	219802	2696.69	7071.52	1.00744	0.429634	0.999025	11.2981	3.49801	up
D-Pinitol	20656.1	57525.5	290275	18960.5	23450.4	10668	2.50745	0.339009	0.999025	6.94169	2.79529	up
Erythritol 1	29937.2	27005.1	41429.7	18625.5	14235.9	17454.2	3.3011	0.0577895	0.999025	1.9551	0.967244	up
(2S,3R,4S,5S,6R)-2-(2,3-dihydroxypropoxy)-6-(hydroxymethyl)tetrahydro-2H-pyran-3,4,5-triol	41727	9215.27	22439	10299.9	15096.1	13713.1	1.51936	0.349481	0.999025	1.87632	0.907905	up
D-Arabinopyranose	18072	10743	19594	10887	11593	12498	2.12236	0.240836	0.999025	1.38398	0.468827	up
(E)-D-Galactose Oxime	47482.9	35333.5	42391.8	27991.3	25013.4	42460.7	2.14688	0.209543	0.999025	1.31156	0.391279	up
2,3-Dimethyl-para-anisaldehyde	207097	264585	365008	241272	305951	467739	1.21161	0.511904	0.999025	0.824356	-0.27866	down
Glycerol 1-palmitate	5.873e+06	7.63006e+06	6.94428e+06	6.3216e+06	1.11932e+07	7.44606e+06	1.50856	0.419063	0.999025	0.819176	-0.287754	down
N,N-dimethyl-Carbamic Acid	10245	13872	12485	14244	14102	16421	2.51088	0.111155	0.999025	0.817611	-0.290513	down
Octadecanoic acid, 2,3-dihydroxypropyl Ester	4.64082e+06	5.49189e+06	5.3256e+06	4.84786e+06	8.63434e+06	5.69068e+06	1.65564	0.39424	0.999025	0.806258	-0.310686	down
Hexadecanoic acid, 2-hydroxy-1-(hydroxymethyl)ethyl Ester	92074.1	127583	138049	94744.3	202358	148498	1.23538	0.457397	0.999025	0.802751	-0.316976	down
D-Allose 2	730607	192436	285112	280220	583733	645303	1.33697	0.646807	0.999025	0.800498	-0.321031	down
Muco-Inositol	25544	42365	34667	29807	52920	45648	1.52852	0.368398	0.999025	0.799034	-0.323671	down
Arabinofuranose	56408	28646	28257	24140	60866	60680	1.17624	0.523604	0.999025	0.777775	-0.362574	down
trans-13-Octadecenoic Acid	17658.9	20204	10132	11568.2	33681.7	17148	1.01063	0.560629	0.999025	0.769174	-0.378618	down
D(+)-Talose 1	3.45124e+06	1.01523e+06	1.59892e+06	1.56748e+06	2.9174e+06	3.41023e+06	1.5053	0.545427	0.999025	0.768247	-0.380357	down
Stigmasterol 2	29528.5	20838.6	18603.3	21431.4	34608.6	34011.7	2.06935	0.269791	0.999025	0.765899	-0.384774	down
1-(3-nitropropyl)-1H-Indole	10235.5	9522.79	12734.3	11525.7	13061.6	17974.3	2.33469	0.222172	0.999025	0.763426	-0.389439	down
Galacto-heptulose 2	9297	4776	7726	8527	12548	8792	2.19038	0.220804	0.999025	0.729869	-0.45429	down
3,7-dimethyl-Decane	403476	188733	292392	600553	226049	414768	1.46814	0.406601	0.999025	0.712601	-0.488834	down
1,8-dihydroxy-3-methyl-9,10-Anthracenedione	10527.9	21408.2	14515.2	9792.24	21028.8	37279.8	1.14404	0.470513	0.999025	0.682095	-0.551956	down
2,3-dihydroxypropyl 12-methyltridecanoate	23812	37927	33218	31782	76469	33185	1.60825	0.403579	0.999025	0.671378	-0.574803	down
2,3-Dihydroxypropyl icosanoate	12691	13601	16498	13631	35394	18420	1.96741	0.338771	0.999025	0.634443	-0.656438	down
(3.beta.)-3-(acetyloxy)-Cholest-5-en-24-one	5966.33	9551.99	6066.29	8997.32	14824.3	15053.6	2.85455	0.0810682	0.999025	0.555228	-0.848849	down
Scyllo-Inositol	7399.85	3415.51	4481.3	8000.24	13539.8	6341.04	2.53959	0.186525	0.999025	0.548641	-0.866066	down
D-Mannitol 2	198118	288377	248635	263835	928797	369340	2.22424	0.312749	0.999025	0.470642	-1.0873	down
