# Supplementary material for: Differences in bacterial community structure and metabolites between the root zone soil of the new high – Fragrance tea variety Jinlong No. 4 and its grandparent Huangdan
Source: PLoS One. 2025 Feb 21;20(2):e0318659. doi: 10.1371/journal.pone.0318659 (PMC11844865; doi:10.1371/journal.pone.0318659)
Supplement: S1 Data — (ZIP) [file pone.0318659.s001.zip › KEGG DA score.xlsx]

## Sheet: Sheet1
Kegg_level_1	Kegg_pathway	ko_ID	Cluster_frequency	Metabolome_frequency	P-value	Adjusted P-value	DA_score	Up_num	Down_num
Metabolism	Metabolic pathways	ko01100	7 out of 9 77.7777777777778%	32 out of 41 78.0487804878049%	0.696129	1	-0.09375	2	5
Metabolism	Biosynthesis of secondary metabolites	ko01110	3 out of 9 33.3333333333333%	9 out of 41 21.9512195121951%	0.303871	1	0.111111	2	1
Metabolism	Biosynthesis of nucleotide sugars	ko01250	1 out of 9 11.1111111111111%	3 out of 41 7.31707317073171%	0.534709	1	0.333333	1	0
Metabolism	Pentose and glucuronate interconversions	ko00040	1 out of 9 11.1111111111111%	3 out of 41 7.31707317073171%	0.534709	1	0.333333	1	0
Metabolism	Fructose and mannose metabolism	ko00051	2 out of 9 22.2222222222222%	5 out of 41 12.1951219512195%	0.299416	1	-0.4	0	2
Metabolism	Ascorbate and aldarate metabolism	ko00053	1 out of 9 11.1111111111111%	2 out of 41 4.8780487804878%	0.395122	1	0.5	1	0
Metabolism	Amino sugar and nucleotide sugar metabolism	ko00520	1 out of 9 11.1111111111111%	3 out of 41 7.31707317073171%	0.534709	1	0.333333	1	0
Metabolism	Inositol phosphate metabolism	ko00562	1 out of 9 11.1111111111111%	2 out of 41 4.8780487804878%	0.395122	1	-0.5	0	1
Metabolism	Carbon fixation in photosynthetic organisms	ko00710	1 out of 9 11.1111111111111%	1 out of 41 2.4390243902439%	0.219512	1	-1	0	1
Metabolism	Steroid biosynthesis	ko00100	1 out of 9 11.1111111111111%	1 out of 41 2.4390243902439%	0.219512	1	-1	0	1
Metabolism	Flavonoid biosynthesis	ko00941	2 out of 9 22.2222222222222%	2 out of 41 4.8780487804878%	0.0439024	0.526829	1	2	0
Environmental Information Processing	ABC transporters	ko02010	3 out of 9 33.3333333333333%	12 out of 41 29.2682926829268%	0.530369	1	-0.0833333	1	2
