# Supplementary material for: Differences in bacterial community structure and metabolites between the root zone soil of the new high – Fragrance tea variety Jinlong No. 4 and its grandparent Huangdan
Source: PLoS One. 2025 Feb 21;20(2):e0318659. doi: 10.1371/journal.pone.0318659 (PMC11844865; doi:10.1371/journal.pone.0318659)
Supplement: S1 Data — (ZIP) [file pone.0318659.s001.zip › KEGG.xlsx]

## Sheet: Sheet1
Kegg_pathway	ko_ID	Sig_compound	compound	Sig_compound_all	compound_all	IndexList	CIDList	Pathway
Flavonoid biosynthesis	ko00941	2	2	9	41	S_TMSMW1273;S_TMSMW1299	C09727+C06562	https:\\www.genome.jp\dbget-bin\www_bget?map00941
Metabolic pathways	ko01100	7	32	9	41	S_TMSMW1273;S_TMSMW0204;S_TMSMW1291;S_TMSMW0493;S_TMSMW0216;S_TMSMW0378;S_TMSMW0490	C09727+C01487+C00216+C00392+C02076+C06153+C05442	https:\\www.genome.jp\dbget-bin\www_bget?map01100
Biosynthesis of secondary metabolites	ko01110	3	9	9	41	S_TMSMW1273;S_TMSMW1299;S_TMSMW0490	C09727+C06562+C05442	https:\\www.genome.jp\dbget-bin\www_bget?map01110
Fructose and mannose metabolism	ko00051	2	5	9	41	S_TMSMW0204;S_TMSMW0493	C01487+C00392	https:\\www.genome.jp\dbget-bin\www_bget?map00051
ABC transporters	ko02010	3	12	9	41	S_TMSMW0204;S_TMSMW0493;S_TMSMW0536	C01487+C00392+C00503	https:\\www.genome.jp\dbget-bin\www_bget?map02010
Pentose and glucuronate interconversions	ko00040	1	3	9	41	S_TMSMW1291	C00216	https:\\www.genome.jp\dbget-bin\www_bget?map00040
Ascorbate and aldarate metabolism	ko00053	1	2	9	41	S_TMSMW1291	C00216	https:\\www.genome.jp\dbget-bin\www_bget?map00053
Amino sugar and nucleotide sugar metabolism	ko00520	1	3	9	41	S_TMSMW1291	C00216	https:\\www.genome.jp\dbget-bin\www_bget?map00520
Biosynthesis of nucleotide sugars	ko01250	1	3	9	41	S_TMSMW1291	C00216	https:\\www.genome.jp\dbget-bin\www_bget?map01250
Carbon fixation in photosynthetic organisms	ko00710	1	1	9	41	S_TMSMW0216	C02076	https:\\www.genome.jp\dbget-bin\www_bget?map00710
Inositol phosphate metabolism	ko00562	1	2	9	41	S_TMSMW0378	C06153	https:\\www.genome.jp\dbget-bin\www_bget?map00562
Steroid biosynthesis	ko00100	1	1	9	41	S_TMSMW0490	C05442	https:\\www.genome.jp\dbget-bin\www_bget?map00100
