# Supplementary material for: Differences in bacterial community structure and metabolites between the root zone soil of the new high – Fragrance tea variety Jinlong No. 4 and its grandparent Huangdan
Source: PLoS One. 2025 Feb 21;20(2):e0318659. doi: 10.1371/journal.pone.0318659 (PMC11844865; doi:10.1371/journal.pone.0318659)
Supplement: S1 Data — (ZIP) [file pone.0318659.s001.zip › Lefse.xlsx]

## Sheet: Sheet1
Taxonomy	Abundace	Group	LDA_score	P-value
k__Bacteria;p__Proteobacteria;c__Alphaproteobacteria;o__Rhizobiales	5.00366	HD	4.3398	0.0495346
k__Bacteria;p__Proteobacteria;c__Gammaproteobacteria;o__Burkholderiales;f__Burkholderiaceae	4.24444	HD	3.69141	0.0495346
k__Bacteria;p__Firmicutes;c__Bacilli;o__Bacillales;f__Bacillaceae;g__Bacillus;s__Bacillus_sp_NBRC_101253	3.90692	HD	3.65043	0.0495346
k__Bacteria;p__Firmicutes;c__Bacilli;o__Bacillales;f__Bacillaceae	4.04297	HD	3.6194	0.0495346
k__Bacteria;p__Bacteroidota;c__Bacteroidia;o__Chitinophagales;f__Chitinophagaceae;g__Puia	4.22248	HD	3.61388	0.0495346
k__Bacteria;p__Proteobacteria;c__Alphaproteobacteria;o__Caulobacterales;f__Caulobacteraceae;g__Phenylobacterium	4.02258	HD	3.60494	0.0495346
k__Bacteria;p__Proteobacteria;c__Alphaproteobacteria;o__Caulobacterales;f__Caulobacteraceae	4.259	HD	3.58904	0.0495346
k__Bacteria;p__Proteobacteria;c__Alphaproteobacteria;o__Rhizobiales;f__Rhizobiaceae	3.94641	HD	3.56591	0.0495346
k__Bacteria;p__Proteobacteria;c__Alphaproteobacteria;o__Caulobacterales	4.12122	HD	3.55421	0.0495346
k__Bacteria;p__Firmicutes;c__Bacilli	3.97669	HD	3.55117	0.0495346
k__Bacteria;p__Firmicutes;c__Bacilli;o__Bacillales	3.95211	HD	3.52327	0.0495346
k__Bacteria;p__Firmicutes	4.05123	HD	3.50303	0.0495346
k__Bacteria;p__Proteobacteria;c__Alphaproteobacteria;o__unidentified_Alphaproteobacteria;f__unidentified_Alphaproteobacteria;g__unidentified_Alphaproteobacteria;s__metagenome	4.7645	JL4	4.22305	0.0495346
k__Bacteria;p__Proteobacteria;c__Alphaproteobacteria;o__unidentified_Alphaproteobacteria;f__unidentified_Alphaproteobacteria;g__unidentified_Alphaproteobacteria;s__Rhodospirillales_bacterium_URHD0088	4.51203	JL4	4.13011	0.0495346
k__Bacteria;p__Proteobacteria;c__Alphaproteobacteria;o__unidentified_Alphaproteobacteria;f__Acetobacteraceae;g__unidentified_Acetobacteraceae;s__metagenome	4.67182	JL4	3.85405	0.0495346
k__Bacteria;p__unidentified_Bacteria;c__Babeliae;o__Babeliales;f__unidentified_Babeliales;g__unidentified_Babeliales;s__metagenome	4.17208	JL4	3.85328	0.0495346
k__Bacteria;p__Proteobacteria;c__Gammaproteobacteria;o__Pseudomonadales;f__Halomonadaceae;g__Halomonas	4.20091	JL4	3.73907	0.0495346
k__Bacteria;p__Parcubacteria;c__unidentified_Parcubacteria;o__unidentified_Parcubacteria;f__unidentified_Parcubacteria;g__unidentified_Parcubacteria;s__Candidatus_Adlerbacteria_bacterium_GW2011_GWC1_50_9	4.02595	JL4	3.6723	0.0495346
k__Bacteria;p__Proteobacteria;c__Gammaproteobacteria;o__Pseudomonadales;f__Halomonadaceae	3.98122	JL4	3.50594	0.0495346
