# Supplementary material for: Differences in bacterial community structure and metabolites between the root zone soil of the new high – Fragrance tea variety Jinlong No. 4 and its grandparent Huangdan
Source: PLoS One. 2025 Feb 21;20(2):e0318659. doi: 10.1371/journal.pone.0318659 (PMC11844865; doi:10.1371/journal.pone.0318659)
Supplement: S1 Data — (ZIP) [file pone.0318659.s001.zip › Metabolites(all).xlsx]

## Sheet: Sheet1
Index	Molecular weight (Da)	Formula	RI	NIST_RI	Compounds	物质	Class I	物质一级分类	CAS	Match factor	HDa	JL4a	HDb	JL4b	JL4c	HDc	QC01	QC02	QC03	cpd_ID	kegg_map
TMS_IS_08	157.11	13C5H12O5	1700.88	1700	Ribitol-13C5	核糖醇-13C5	Carbohydrate	糖类	CMS-N0382	88.9891	294807	365094	328231	299803	381346	386974	352793	342155	269415	-	-
S_TMSMW1273	290.079	C15H14O6	2835.9	2838	(-)-Epicatechin	(-)-表儿茶素	Heterocyclic compound	杂环化合物	490-46-0	79.9	219802	2.46737e+06	2696.69	124811	1530.47	7071.52	118773	124390	147723	C09727	ko00941,ko01100,ko01110
S_TMSMW0473	254.1	C9H18O8	2283.01	2376	(2S,3R,4S,5S,6R)-2-(2,3-dihydroxypropoxy)-6-(hydroxymethyl)tetrahydro-2H-pyran-3,4,5-triol	（2S，3R，4S，5S，6R）-2-（2,3-二羟基丙氧基）-6-（羟甲基）四氢-2H-吡喃-3,4,5-三醇	Heterocyclic compound	杂环化合物	23202-74-6	55.2	10299.9	41727	15096.1	9215.27	22439	13713.1	12344.2	13703.4	16282.8	-	-
S_TMSMW0481	442.345	C29H46O3	3251.32	2790	(3.beta.)-3-(acetyloxy)-Cholest-5-en-24-one	3-[（三甲基甲硅烷基）氧基]-，（3β）-胆固醇	Ketone	酮	20981-59-3	49	8997.32	5966.33	14824.3	9551.99	6066.29	15053.6	8735.71	8671.08	10631.9	-	-
S_TMSMW0464	262.04	C14H11ClO3	2083.51	2455	(4-chlorophenyl)(2-hydroxy-4-methoxyphenyl)-Methanone	（4-氯苯基）（2-羟基-4-甲氧基苯基）-甲酮	Ketone	酮	85-28-9	43.9	25906.2	22473.6	39153.7	34425.9	44653.1	33739.4	31753.6	30199.4	36719.5	-	-
S_TMSMW0933	195.074	C6H13NO6	1909.2	1740	(E)-D-Galactose Oxime	(E)-D-半乳糖肟	Carbohydrate	糖类	69685-47-8	79.9	27991.3	47482.9	25013.4	35333.5	42391.8	42460.7	30953.6	34564	36721.4	-	-
S_TMSMW1390	170.094	C9H14O3	1222.69	1280	(R)-2-(1,1-dimethylethyl)-6-methyl-4H-1,3-Dioxin-4-one	(R)-2-(1,1-二甲基乙基)-6-甲基-4H-1,3-二恶英-4-酮	Ketone	酮	107289-20-3	54.8	2.72848e+07	2.79437e+07	1.66804e+07	1.77902e+07	2.63533e+07	2.60953e+07	2.37171e+07	2.39633e+07	2.16485e+07	-	-
S_TMSMW1432	337.334	C22H43NO	2796.64	2793	(Z)-13-Docosenamide 1	(Z)-13-二十二烯胺 1	Amine	胺	112-84-5	91.6	1.02194e+07	1.12423e+07	1.26881e+07	1.3157e+07	1.23555e+07	1.38696e+07	9.89324e+06	1.0112e+07	1.15135e+07	-	-
S_TMSMW0384	319.324	C22H41N	2503.97	2495	(Z)-Docos-9-enenitrile	（Z）-多科斯-9-乙腈	Others	其它类	1000465-48-0	90.8	2.29468e+06	2.84055e+06	2.21006e+06	2.62508e+06	3.31681e+06	3.70723e+06	2.08788e+06	2.44938e+06	2.28589e+06	-	-
S_TMSMW0945	172.146	C10H20O2	1570.73	1535	.alpha.,.alpha.,4-trimethyl-4-hydroxy-Cyclohexanemethanol	α，α，4-三甲基-4-羟基-环己烷甲醇	Alcohol	醇	80-53-5	52.1	32831.7	43946	32113	34792	39307	34840.6	37158	37097.8	29169.3	-	-
S_TMSMW0016	62.037	C2H6O2	981.753	990	1,2-Ethanediol	1,2-乙二醇	Alcohol	醇	107-21-1	93.5	377844	386412	297855	341324	378285	433046	347412	362866	363532	C01380	ko00630,ko01100
S_TMSMW0746	386.17	C19H37CoP2	2650.48	-	1,2-bis(diisopropylphosphino)ethane-cyclopentadienyl-Cobalt	1,2-双（二异丙基膦基）乙烷-环戊二烯基-钴	Others	其它类	1000156-97-0	49	13022	19690	38781.9	20727	25240	32783	17083	21297.2	23580	-	-
S_TMSMW0886	268.146	C18H20O2	2634.48	2485	1,3,3-Trimethyl-1-(2'-hydroxyphenyl)indan-6-ol	1,3,3-三甲基-1-(2'-羟基苯基）茚满-6-醇	Alcohol	醇	155726-91-3	59.6	9924.15	14588.7	12569.4	10265.2	13551	14475.9	8624.73	12424.6	9762.92	-	-
S_TMSMW0236	390.288	C23H38N2O3	2699.54	3252	1,3-Dipentyl-heptabarbital	1,3-二戊基庚二烯	Others	其它类	1000100-95-1	63.8	81713	83836	54093	41883	65794.1	48737	47504	52846	61180	-	-
S_TMSMW0673	134.11	C10H14	1006.37	1041	1,4-diethyl-Benzene	1,4-二乙基苯	Aromatics	芳烃	105-05-5	45	50627.3	48078.2	52162.3	61541.1	70232.9	73826.3	61841.9	66245.8	64691.3	-	-
S_TMSMW0283	162.053	C6H10O5	1692.36	1691	1,6-anhydro-.beta.-D-Glucopyranose	1,6-脱水-β-D-葡糖醛糖	Carbohydrate	糖类	498-07-7	61.8	230719	281205	331784	308008	377368	400535	329857	310113	259430	-	-
S_TMSMW0779	238.074	C14H10N2O2	2726.32	2875	1,8-Diaminoanthra-9,10-quinone	1,8-二氨基蒽醌-9,10-醌	Aromatics	芳烃	129-42-0	48.3	19407	23337.1	20277	25454	27370	25837	19748	17567	22708	-	-
S_TMSMW0498	254.058	C15H10O4	2543.97	2665	1,8-dihydroxy-3-methyl-9,10-Anthracenedione	1,8-二羟基-3-甲基-9,10-蒽二酮	Ketone	酮	481-74-3	87.4	9792.24	10527.9	21028.8	21408.2	14515.2	37279.8	22299.8	24172.8	25163.5	C10315	-
S_TMSMW0969	166.063	C9H10O3	1186.54	1438	1-(2-hydroxy-4-methoxyphenyl)-Ethanone	1-(2-羟基-4-甲氧基苯基)-乙酮	Ketone	酮	552-41-0	40.6	5877.87	5176.73	3511.08	4859.24	5976.03	7334.92	7243.73	8215.52	6009.26	-	-
S_TMSMW0817	204.09	C11H12N2O2	1503.29	1722	1-(3-nitropropyl)-1H-Indole	1-(3-硝基丙基)-1H-吲哚	Heterocyclic compound	杂环化合物	131322-48-0	47.1	11525.7	10235.5	13061.6	9522.79	12734.3	17974.3	14962.3	15801.4	11531.3	-	-
S_TMSMW0150	292.208	C15H34OP2	1178.71	-	1-(diisopropylphosphino)-3-(diisopropylphosphinyl)-Propane	1-（二异丙基膦基）-3-（二异丙基膦基）-丙烷	Others	其它类	1000156-39-0	63.4	62050.4	44125.8	47673.6	78683.6	97148.7	112121	94320.7	99788.7	96141.2	-	-
S_TMSMW0908	382.417	C26H54O	2935.3	2945	1-Hexacosanol	1-十六烷醇	Alcohol	醇	506-52-5	67	11226.1	12868.7	13683.9	14198.9	18206.3	17422.9	10435.4	12472	12684.2	C08381	-
S_TMSMW0594	144.151	C9H20O	2140.79	2102	1-Nonanol	1-壬醇	Alcohol	醇	143-08-8	47.2	23746.2	22440.8	27091.2	29150.1	27735.2	31045.2	23196.6	24609.9	27163.7	C14696	-
S_TMSMW0012	113.084	C6H11NO	965.806	889	1-acetyl-2-methyl-Azetidine	1-乙酰基-2-甲基-氮杂环丁烷	Others	其它类	50837-77-9	76.8	1.23032e+06	1.17457e+06	1.13807e+06	1.17436e+06	1.32889e+06	1.43887e+06	1.21586e+06	1.24484e+06	1.25541e+06	-	-
S_TMSMW1383	154.172	C11H22	1299.49	1140	1-ethyl-2-propyl-Cyclohexane	1-乙基-2-丙基-环己烷	Hydrocarbons	烃类	62238-33-9	76.7	55847	54496	63701	61531	78460	86475	67626	71349	60854	-	-
S_TMSMW0175	296.1	C12H25I	1314.14	1635	1-iodo-Dodecane	1-碘-十二烷	Lipid	脂质	4292-19-7	82.7	72860.6	72316.8	88527.6	79225.6	109127	120569	100750	97804.9	87005.8	-	-
S_TMSMW0960	352.163	C16H33I	1818.72	2038	1-iodo-Hexadecane	1-碘-十六烷	Others	其它类	544-77-4	85.4	43801	53885	75263	63535	74380	74964	62857	64003	56890	-	-
S_TMSMW1010	380.194	C18H37I	2664.12	2240	1-iodo-Octadecane	1-碘-十八烷	Others	其它类	629-93-6	76.7	38478	43149.8	59401	57971	69570	68168	47609	46430	59970	-	-
S_TMSMW1545	224.25	C16H32	1593.43	1542	1-methyl-1-(1-methylethyl)-2-nonyl-Cyclopropane	1-甲基-1-(1-甲基乙基)-2-壬基-环丙烷	Hydrocarbons	烃类	41977-40-6	75.4	18510.5	22972.5	16369	16584.2	21239.6	21956.8	19528.3	19184.1	15091	-	-
S_TMSMW1345	284.272	C18H36O2	2167.82	1914	14-methyl-Hexadecanoic acid,methyl ester	14-甲基-十六烷酸甲酯	Ester	酯	2490-49-5	62.2	129406	118155	108395	126061	154502	177891	108916	89152.8	116436	-	-
S_TMSMW1036	170.203	C12H26	1153.35	1045	2,2,4,4-Tetramethyloctane	2,2,4,4-四甲基辛烷	Lipid	脂质	62183-79-3	40.9	51281.2	46727.3	66894.9	57128.4	81692.9	82192.3	64892.3	64076	66672.2	-	-
S_TMSMW1329	170.203	C12H26	994.215	990	2,2,4,6,6-pentamethyl-Heptane	2,2,4,6,6-五甲基-庚烷	Hydrocarbons	烃类	13475-82-6	68.6	79725	73885	101503	87587	120913	128840	97682	100231	101200	-	-
S_TMSMW0228	186.126	C10H18O3	967.871	1150	2,2-Dimethylpropanoic anhydride	2,2-二甲基丙酸酐	Others	其它类	1538-75-6	68.1	218873	207614	304040	305550	352832	380762	295917	311694	316636	-	-
S_TMSMW0571	150.05	C5H10O5	1635.51	1897	2,3,4-Trihydroxy-3-(Hydroxymethyl)Butanal	2,3,4-三羟基-3-（羟甲基）丁醛	Aldehyde	醛	639-97-4	85.9	56226.8	67886	73983.9	64841.2	115688	88728.4	66119.3	67060.6	52772.1	C01488	-
S_TMSMW0624	170.203	C12H26	1048.47	958	2,3,6,7-tetramethyl-Octane	2,3,6,7-四甲基辛烷	Lipid	脂质	52670-34-5	90.9	64304	61728	86787	83875	101459	109186	86087	88659	85531	-	-
S_TMSMW0967	184.219	C13H28	1338.01	1121	2,3,6-trimethyl-Decane	2,3,6-三甲基癸烷	Lipid	脂质	62238-12-4	93.1	146018	138242	174234	162527	215319	244037	193463	195785	164639	-	-
S_TMSMW1284	386.609	C23H46O4	2960.58	2998	2,3-Dihydroxypropyl icosanoate	2,3-二羟丙基二十烷酸酯	Ester	酯	30208-87-8	46.1	13631	12691	35394	13601	16498	18420	13537	14681	15011	-	-
S_TMSMW1495	164.084	C10H12O2	1359.88	1398	2,3-Dimethyl-para-anisaldehyde	2,3-二甲基对茴香醛	Aldehyde	醛	38998-17-3	74.3	241272	207097	305951	264585	365008	467739	376238	389338	351613	-	-
S_TMSMW0376	294.126	C19H18O3	1991.52	2463	2,3-dehydro-6-ethyl-7-methoxy-2-methyl-3-phenyl-Chroman-4-one	2,3-脱氢-6-乙基-7-甲氧基-2-甲基-3-苯基-色曼-4-酮	Ketone	酮	129414-72-8	53.9	3495	3651	3125	3896	6430	7366	4995	3697	5802	-	-
S_TMSMW0804	302.25	C17H34O4	2384.23	2338	2,3-dihydroxypropyl 12-methyltridecanoate	12-甲基十三酸2,3-二羟丙基酯	Lipid	脂质	10828227	74.8	31782	23812	76469	37927	33218	33185	32178	30024	35305	-	-
S_TMSMW1353	276.245	C19H32O	1474.57	1810	2,4,6-Tris(1,1-dimethylethyl)-4-methylcyclohexa-2,5-dien-1-one	2,4,6-三(1,1-二甲基乙基)-4-甲基环六-2,5-二烯-1-酮	Ketone	酮	19687-22-0	46.8	6718	8233.42	8900	7427	13918	12042	9097	7701	6818	-	-
S_TMSMW0176	206.167	C14H22O	1535.74	1549	2,4-Di-tert-butylPhenol 2	2,4-二叔丁基苯酚 2	Phenol	酚	96-76-4	97.1	1.75109e+06	1.73099e+06	1.84282e+06	1.62198e+06	2.17669e+06	2.77571e+06	2.15034e+06	2.14524e+06	1.71054e+06	-	-
S_TMSMW0980	198.235	C14H30	1260.89	1285	2,4-Dimethyldodecane	2,4-二甲基十二烷	Lipid	脂质	6117-99-3	92.9	671498	629287	835565	761697	1.02256e+06	1.12546e+06	897457	913731	843873	-	-
S_TMSMW0669	156.188	C11H24	1019.16	1021	2,5-dimethyl-Nonane	2,5-二甲基壬烷	Lipid	脂质	17302-27-1	93.9	308709	275292	405712	399137	470976	526510	410671	416294	420890	-	-
S_TMSMW0956	184.219	C13H28	1212.4	1210	2,5-dimethyl-Undecane	2,5-二甲基十一烷	Lipid	脂质	17301-22-3	93.9	468099	439847	570418	564300	689953	782027	621028	627477	579266	-	-
S_TMSMW1334	282.329	C20H42	1681.37	1795	2,6,10,14-tetramethyl-Hexadecane	2,6,10,14-四甲基-十六烷	Hydrocarbons	烃类	638-36-8	89	60719.8	79557.5	86288	75177.9	95397	108653	98906.1	81364.9	72328	-	-
S_TMSMW0727	226.266	C16H34	1459.31	1449	2,6,10-Trimethyltridecane	2,6,10-三甲基十三烷	Lipid	脂质	3891-99-4	97.7	711404	714237	857971	830544	1.0848e+06	1.21521e+06	943981	935191	792924	-	-
S_TMSMW0957	254.297	C18H38	1645.61	1633	2,6,10-trimethyl-Pentadecane	2,6,10-三甲基-十五烷	Lipid	脂质	3892-00-0	94.2	267458	297594	353473	324297	418589	448533	366274	381289	295479	-	-
S_TMSMW0730	282.329	C20H42	1696.08	1792	2,6,11,15-tetramethyl-Hexadecane	2,6,11,15-四甲基十六烷	Lipid	脂质	504-44-9	83.9	638813	745450	836288	789194	1025687	1126369	894129	892597	737402	-	-
S_TMSMW1094	212.25	C15H32	1194.88	1275	2,6,11-trimethyl-Dodecane	2,6,11-三甲基-十二烷	Lipid	脂质	31295-56-4	74.7	72492.6	64559.4	87581.9	80532.5	101705	110373	90491.9	94971.3	82814.8	-	-
S_TMSMW0963	156.188	C11H24	1023.09	1018	2,6-dimethyl-Nonane	2,6-二甲基壬烷	Lipid	脂质	17302-28-2	81.1	604346	552895	812105	788461	929888	1013573	781710	832758	830977	-	-
S_TMSMW0277	212.25	C15H32	1060.54	1320	2,7,10-trimethyl-Dodecane	2,7,10-三甲基十二烷	Lipid	脂质	74645-98-0	94.4	502794	462620	664686	641592	765899	850258	660754	683813	676317	-	-
S_TMSMW1349	184.219	C13H28	1287.02	1165	2,8,8-trimethyl-Decane	2,8,8-三甲基癸烷	Hydrocarbons	烃类	1000060-81-2	80.2	126587	117254	174348	160579	221353	213096	168700	169523	145910	-	-
S_TMSMW0822	159.126	C8H17NO2	1171.43	1322	2-(2-Isopropyloxazolidin-3-yl)ethan-1-ol	2-(2-异丙基恶唑烷-3-基)乙醇一醇	Heterocyclic compound	杂环化合物	28770-01-6	69	165684	161771	148740	144221	187788	196815	152144	161684	152669	-	-
S_TMSMW0165	162.126	C8H18O3	1335.02	1252	2-(2-butoxyethoxy)-Ethanol	2-（2-丁氧基乙氧基）-乙醇	Alcohol	醇	112-34-5	79.6	68773	91910	42810	57718	64729	83297	67831	62189	64804	-	-
S_TMSMW0189	270.162	C18H22O2	1754.99	2072	2-(4'-Methoxyphenyl)-2-(3'-methyl-4'methoxyphenyl)propane	2-（4'-甲氧基苯基）-2-（3'-甲基-4'甲氧基苯基）丙烷	Others	其它类	1000283-53-6	81.2	92385.2	131348	102841	96990.4	80793.2	99510.7	102385	99384.2	81556.9	-	-
S_TMSMW1481	126.122	C7H15BO	2054.39	-	2-Butyl-1,2-oxaborolane	2-丁基-1,2-氧杂硼烷	Others	其它类	5357-13-1	63.8	43195	39252	69217	50194	60003	53716.7	44231	44980	51965	-	-
S_TMSMW1555	172.146	C10H20O2	1321.48	1171	2-Ethylhexanal ethylene glycol acetal	2-乙基己醛乙二醇缩醛	Aldehyde	醛	1000431-01-2	41.7	92929	95556	83267	85276.3	110803	127279	102708	107483	82007.6	-	-
S_TMSMW1234	192.115	C12H16O2	1432.27	1640	2-Methyl-2-(4'-hydroxyphenyl)pentanone-4	2-甲基-2-(4'-羟基苯基)戊酮-4	Ketone	酮	70205-18-4	50.8	21813	18834	14145	17892	27708	30179	35310	24736	26670	-	-
S_TMSMW0557	574.126	C18H24F10O9	1594.31	1941	2-[2-[2-[2-[2-[2-(2,2,3,3,3-Pentafluoropropanoyl)oxyethoxy]ethoxy]ethoxy]ethoxy]ethoxy]ethyl 2,2,3,3,3-pentafluoropropanoate	2- [2- [2- [2- [2- [2- [2-（2,2,3,3,3-五氟丙酰基）氧基]乙氧基]乙氧基]乙氧基]乙氧基]乙氧基]乙基2,2,3,3,3 -五氟丙酸酯	Ester	酯	1000351-99-6	49.3	9008	10654	7872.14	7965	11593	12052	8885	9132	9174	-	-
S_TMSMW0760	114.08	C5H10N2O	1452.47	1572	2-amino-N-cyclopropylacetamide	2-氨基-N-环丙基乙酰胺	Amine	胺	120436-02-4	57.2	146425	200757	124572	102219	153334	118114	108313	122555	81603.8	-	-
S_TMSMW0354	134.094	C6H14O3	1377.72	1384	2-ethyl-2-(hydroxymethyl)-1,3-Propanediol	2-乙基-2-（羟甲基）-1,3-丙二醇	Alcohol	醇	77-99-6	66.8	26009	27910	16207.5	18600	26061	30490	25197	26243	20843	-	-
S_TMSMW1011	242.261	C16H34O	1762.18	1770	2-ethyl-2-methyl-Tridecanol	2-乙基-2-甲基-十三烷醇	Alcohol	醇	1010115-66-1	85.8	142200	171270	211359	216464	236060	229009	201233	209049	173832	-	-
S_TMSMW0719	226.266	C16H34	1563.24	1563	2-methyl-Pentadecane	2-甲基十五烷	Lipid	脂质	1560-93-6	94.6	131241	151539	167878	153671	206280	208284	184369	187608	144043	-	-
S_TMSMW0704	198.235	C14H30	1363.46	1364	2-methyl-Tridecane	2-甲基十三烷	Lipid	脂质	1560-96-9	73.7	145387	148705	171922	163519	219273	244326	197625	201885	165260	-	-
S_TMSMW0443	170.203	C12H26	1164.56	1164	2-methyl-Undecane	2-甲基十一烷	Lipid	脂质	7045-71-8	94.6	159503	146374	201474	186020	236875	263849	200536	213257	200576	-	-
S_TMSMW0386	396.184	C26H24N2O2	2753.6	3324	2-propenoic acid, 3-[4-[bis(4-methylphenyl)amino]phenyl]-2-cyano-, ethyl ester	2-丙烯酸，3- [4- [双（4-甲基苯基）氨基]苯基] -2-氰基-乙基酯	Lipid	脂质	1000398-91-1	72.5	12741.3	19909	52929.6	23000.7	41699	36477	16746	18535	26450	-	-
S_TMSMW0193	143.999	C4H4N2O2S	2685.9	2378	2-thio-Barbituric Acid	2-硫代巴比妥酸	Acid	酸	504-17-6	53.5	25945	28623	6355	16448	17964	20877	14484	15095	18790	-	-
S_TMSMW0553	184.219	C13H28	1357.54	1165	3,3,6-trimethyl-Decane	3,3,6-三甲基癸烷	Lipid	脂质	62338-14-1	86.5	29091	25031	32226	30696	41646	44418	37901	37260	31784	-	-
S_TMSMW0780	134.073	C9H10O	1236.93	1236	3,4-dimethyl-BenzAldehyde	3,4-二甲基苯甲醛	Aldehyde	醛	5973-71-7	84.7	196217	175028	221943	234561	272874	328326	222761	234606	194545	-	-
S_TMSMW0922	150.068	C9H10O2	1496.35	1493	3,4-dimethyl-Benzoic acid 1	3,4-二甲基苯甲酸 1	Acid	酸	619-04-5	93.4	171696	199729	192464	171860	218534	226303	165785	189500	156861	-	-
S_TMSMW1378	170.203	C12H26	1244.84	1126	3,7-dimethyl-Decane	3,7-二甲基癸烷	Hydrocarbons	烃类	17312-54-8	79.1	600553	403476	226049	188733	292392	414768	438540	349498	427652	-	-
S_TMSMW1103	184.219	C13H28	1294.26	1222	3,7-dimethyl-Undecane	3,7-二甲基十一烷	Lipid	脂质	17301-29-0	91.8	213120	191120	266421	240335	332220	364619	269007	270859	262712	-	-
S_TMSMW0914	170.084	C11H10N2	1906.97	1991	3-(Pyridine-3-yl)aniline	3-(吡啶-3-基)苯胺	Heterocyclic compound	杂环化合物	57976-57-5	41.1	8276.59	7995.5	10841.4	10784.5	12356.9	14749.7	12830.5	12554.3	11761.5	-	-
S_TMSMW0734	226.266	C16H34	1433.91	1355	3-Ethyl-2,6,10-trimethylundecane	3-乙基-2,6,10-三甲基十一烷	Lipid	脂质	1000432-25-9	91.8	169595	171160	204523	189014	254799	282196	229936	233663	187373	-	-
S_TMSMW1574	371.28	C22H36F3N	2018.64	2182	3-Trifluoromethylbenzylamine, N,N-diheptyl	3-三氟甲基苄胺，N,N-二庚基	Amine	胺	1000310-29-4	56.1	27676	39217	132767	117069	101019	86659	52071	63551	74899	-	-
S_TMSMW0028	110.013	C3H7ClO2	1180.65	1049	3-chloro-1,2-Propanediol	3-氯-1,2-丙二醇	Alcohol	醇	96-24-2	83.6	68188	63844.4	57577.9	44904.2	59798	71823.3	62548.8	64044.8	61338.6	C18676	-
S_TMSMW0049	138.032	C7H6O3	1626.74	1574	3-hydroxy-Benzoic Acid	3-羟基苯甲酸	Acid	酸	99-06-9	73	10741	13526	10952	7570	8822	11083	8727	10080	6706	C00587	ko00400
S_TMSMW1330	184.219	C13H28	1239.5	1185	3-methyl-5-propyl-Nonane	3-甲基-5-丙基-壬烷	Hydrocarbons	烃类	31081-18-2	82.3	365593	346806	394326	432765	497846	582578	456758	365298	336384	-	-
S_TMSMW0530	198.235	C14H30	1319.21	1325	4,6-dimethyl-Dodecane	4,6-二甲基十二烷	Lipid	脂质	61141-72-8	95.2	467604	434322	545259	501425	681653	742633	599920	614239	529181	-	-
S_TMSMW0664	184.219	C13H28	1348.47	1196	4,6-dimethyl-Undecane	4,6-二甲基十一烷	Lipid	脂质	17312-82-2	78.5	56374	51842	69766	67910.5	92468	95791	79421.4	78700	73210	-	-
S_TMSMW0693	184.219	C13H28	1221.68	1185	4,8-dimethyl-Undecane	4,8-二甲基十一烷	Lipid	脂质	17301-33-6	68.7	873439	855152	647460	656517	945125	982034	847015	857646	780215	-	-
S_TMSMW1263	145.064	C8H7N3	1741.78	1952	4-(1H-Imidazol-4-yl)pyridine	4-(1H-咪唑-4-基)吡啶	Heterocyclic compound	杂环化合物	51746-87-3	70.6	13864	115952	37026	13244	14766	42532	31485	31590	31159	-	-
S_TMSMW0790	426.17	C17H30O12	2708.05	2853	4-(2-Methylbutanoyl)Sucrose	4-(2-甲基丁酰基)蔗糖	Carbohydrate	糖类	122706131	92.5	5.75419e+06	5.58626e+06	6.17314e+06	4.12048e+06	6.3665e+06	5.76148e+06	5.10563e+06	5.17909e+06	5.76935e+06	-	-
S_TMSMW0388	100.039	C2H4N4O	1145.58	1040	4-Amino-4,5(1H)-dihydro-1,2,4-triazole-5-one	4-氨基-4,5（1H）-二氢-1,2,4-三唑-5-酮	Ketone	酮	1003-23-2	55.1	26786.3	26358.6	22053.5	24284.2	28908.8	27670.8	25582.8	24892.1	25047.9	-	-
S_TMSMW0337	114.068	C6H10O2	1168.03	1250	4-Cyclohexene-1,2-diol	4-环己烯-1,2-二醇	Alcohol	醇	117919-55-8	64.1	103401	95956.8	101495	95541.4	112326	121081	101269	100856	100961	-	-
S_TMSMW1298	164.02	C5H3F3N2O	1038.24	913	4-Hydroxy-6-(trifluoromethyl)pyrimidine	4-羟基-6-(三氟甲基)嘧啶	Heterocyclic compound	杂环化合物	1546-78-7	77.1	113835	113193	102926	105471	122390	134409	114868	116668	115490	-	-
S_TMSMW1525	194.094	C11H14O3	1217.44	1521	4-Methoxyphenylaldehyde trimethylene acetal	4-甲氧基苯甲醛三亚甲基缩醛	Aldehyde	醛	1010429-63-9	60.3	168431	299798	51522.5	80735.9	191663	242333	217999	217087	126987	-	-
S_TMSMW1052	162.043	C8H6N2O2	1000.81	-	4-Phenyl furoxan	4-苯基呋喃	Heterocyclic compound	杂环化合物	7707-64-4	59.6	10984.9	10544.6	11635.5	11326.3	13793.8	13362.7	11111.6	11272.6	11706.6	-	-
S_TMSMW0415	95.037	C5H5NO	1036.93	1150	4-Pyridinol	4-吡啶醇	Heterocyclic compound	杂环化合物	626-64-2	68.3	112166	138622	96961	60998	72709	89973	92747	94170	94257	-	-
S_TMSMW0621	203.131	C13H17NO	1460.56	1771	4-ethyl-N-methallyl-Benzamide	4-乙基-N-甲基烯丙基苯甲酰胺	Others	其它类	1000340-34-6	75.2	34197	36937	36166	36309	44694	58210	44247	41199	38689	-	-
S_TMSMW1409	226.266	C16H34	1662.88	1548	4-ethyl-Tetradecane	4-乙基-十四烷	Hydrocarbons	烃类	55045-14-2	86.1	146412	184407	207796	198104	253563	268238	210909	226031	163871	-	-
S_TMSMW1075	168.188	C12H24	1299.61	1085	4-methyl-1-Undecene	4-甲基-1-十一碳烯	Hydrocarbons	烃类	74630-39-0	89.1	151122	173009	175099	178588	222249	247756	197786	199566	179948	-	-
S_TMSMW0709	212.25	C15H32	1420.12	1459	4-methyl-Tetradecane	4-甲基十八碳四烯	Others	其它类	25117-24-2	96.2	131235	127899	158871	150075	199664	214407	173556	171691	147609	-	-
S_TMSMW0418	170.203	C12H26	1112.83	1160	4-methyl-Undecane	4-甲基十一烷	Lipid	脂质	2980-69-0	92.4	90629.2	105456	106716	104286	137953	173055	131872	116019	118763	-	-
S_TMSMW1475	154.172	C11H22	1044.36	1082	4-methylene-Decane	4-亚甲基癸烷	Hydrocarbons	烃类	24949-41-5	74.1	25529	24928	35701	36085	49128	47507	36186	39347	39334	-	-
S_TMSMW0269	118.1	C6H14O2	988.032	1058	4-methylpentane-1,2-diol	4-甲基戊烷1,2-二醇	Alcohol	醇	24347-54-4	45.7	26365.7	27010.6	21561.9	19254.8	24621.2	29261.7	27836.8	29125.2	23519.4	-	-
S_TMSMW0726	184.219	C13H28	1093.07	1190	5,7-dimethyl-Undecane	5,7-二甲基十一烷	Lipid	脂质	17312-83-3	92.1	47179.4	43429.2	57871.8	58028.1	69949.6	72973.2	62131	61193.5	60298	-	-
S_TMSMW0022	156.188	C11H24	1104.99	986	5-ethyl-2-methyl-Octane	5-乙基-2-甲基-辛烷	Lipid	脂质	62016-18-6	95	141128	128413	181689	171123	213621	229842	181934	181301	181585	-	-
S_TMSMW1482	226.266	C16H34	1801.18	1502	5-propyl-Tridecane	5-丙基-十三烷	Hydrocarbons	烃类	55045-11-9	46.2	80294	102133	117034	109224	123872	136386	107932	103339	93763	-	-
S_TMSMW0589	369.194	C22H27NO4	2374.22	2923	6-(4-ethoxyphenyl)-3-methyl-4-oxo-4,5,6,7-tetrahydro-1H-Indole-2-carboxylic acid, isobutyl ester	6-（4-乙氧基苯基）-3-甲基-4-氧代-4,5,6,7-四氢-1H-吲哚-2-羧酸异丁酯	Heterocyclic compound	杂环化合物	1000316-17-3	58.8	43001	45189	46221	49502	46332	61769	31632	35555	38291	-	-
S_TMSMW0032	184.219	C13H28	1471.83	1251	6-methyl-Dodecane	6-甲基-十二烷	Lipid	脂质	6044-71-9	49.8	113989	120776	68254.7	71917.6	123517	129758	107374	106402	84789.4	-	-
S_TMSMW1367	168.188	C12H24	1076.93	1140	7-methyl-1-Undecene	7-甲基-1-十一碳烯	Hydrocarbons	烃类	74630-42-5	82.9	110621	101933	117015	108114	141238	145177	137555	146525	141540	-	-
S_TMSMW0115	59.037	C2H5NO	924.247	828	Acetamide 1	乙酰胺 1	Amine	胺	60-35-5	92.5	1.071e+07	1.02289e+07	1.05272e+07	1.02896e+07	1.09336e+07	1.153e+07	1.03488e+07	1.05693e+07	1.04376e+07	C06244	-
S_TMSMW0382	330.074	C17H14O7	2273.96	2710	Aflatoxin G2	黄曲霉毒素G2	Others	其它类	7241-98-7	50.7	6367	6527.03	14175	10939	10667	11155	7489	7784	9558	C16754	ko01100,ko01110
S_TMSMW1114	240.042	C14H8O4	2507.21	2552	Alizarin	茜素	Aromatics	芳烃	72-48-0	50.9	24056.9	26566.7	22737.7	27901	24848.3	31230.9	16940.3	18715.5	23436.8	C01474	-
S_TMSMW0742	350.209	C20H30O5	3263.32	3155	Andrographolide	穿心莲内酯	Ester	酯	5508-58-7	55.7	187092	164219	192063	265211	304915	394911	262495	260803	251979	-	-
S_TMSMW0061	150.05	C5H10O5	1750.65	1671	Arabinofuranose	阿拉伯呋喃糖	Carbohydrate	糖类	70849-24-0	58.9	24140	56408	60866	28646	28257	60680	38165	38661	43454	-	-
S_TMSMW0265	108.058	C7H8O	1155.9	1291	Benzyl Alcohol 2	苯甲醇 2	Alcohol	醇	100-51-6	77.6	12925.2	13737.3	12197.5	9724.33	13552	15011.3	12220.7	13214.8	12006.8	C03485	-
S_TMSMW0123	62.018	BH3O3	974.161	993	Boric Acid	硼酸	Acid	酸	10043-35-3	71.7	92025	58753	10006	13786	27344	26378	122717	107439	50313	C12486	-
S_TMSMW1013	220.183	C15H24O	1511.65	1513	Butylated Hydroxytoluene	丁基羟基甲苯	Aromatics	芳烃	128-37-0	60.5	8032.37	7921.85	8225.1	9514.68	12313.8	16211.2	10176.7	9905.47	7578.45	C14693	-
S_TMSMW1532	430.264	C26H39O3P	1978.75	-	Butylphosphonic acid, heptyl 4-(2-phenylprop-2-yl)phenyl ester	丁基膦酸庚基 4-(2-苯基丙-2-基)苯基酯	Ester	酯	1000323-09-7	73.6	17223.1	19650	20586	19021	24226	26631.8	16028	18553.3	18494	-	-
S_TMSMW0370	438.326	C26H47O3P	1123.54	-	Butylphosphonic acid, hexadecyl phenyl ester	丁基膦酸，十六烷基苯酯	Lipid	脂质	1000323-19-7	44.1	16731.4	16689.5	13428.8	12913.1	18749.2	18005.6	21978.2	21187.2	21432.6	-	-
S_TMSMW1299	290.079	C15H14O6	2835.9	2871	Catechin	儿茶素	Heterocyclic compound	杂环化合物	154-23-4	79.4	172329	2.46737e+06	2569.39	103838	1537.5	6997.11	118712	124535	148135	C06562	ko00941,ko01110
S_TMSMW1195	342.296	C12H22O11	2944.56	2657	Cellobiose 1	纤维二糖 1	Carbohydrate	糖类	13360-52-6	67.6	16653.6	238890	206727	45385.3	18767.9	69799.4	74486	78477.7	89348.6	-	-
S_TMSMW0203	180.063	C6H12O6	1872.09	1879	D(+)-Talose 1	D（+）-塔洛糖 1	Carbohydrate	糖类	2595-98-4	96.7	1.56748e+06	3.45124e+06	2.9174e+06	1.01523e+06	1.59892e+06	3.41023e+06	1.93559e+06	1.89533e+06	1.77488e+06	-	-
S_TMSMW0204	180.063	C6H12O6	1891.92	1886	D-Allose 2	D-阿洛斯 2	Carbohydrate	糖类	2595-97-3	90.1	280220	730607	583733	192436	285112	645303	367284	356725	331164	C01487	ko00051,ko01100,ko02010
S_TMSMW1291	150.13	C5H10O5	1664.08	1637	D-Arabinopyranose	D-阿拉伯吡喃糖	Carbohydrate	糖类	28697-53-2	53	10887	18072	11593	10743	19594	12498	9653	10183	10102	C00216	ko00040,ko00053,ko00520,ko01100,ko01250
S_TMSMW0285	180.063	C6H12O6	1711.88	1598	D-Galactose 1	D-半乳糖 1	Carbohydrate	糖类	59-23-4	47.6	20198	22296	27338	21386	22939	28127	19392	20086	17870	C00124	ko00052,ko01100
S_TMSMW0555	180.063	C6H12O6	1695.75	1889	D-Galactose 2	D-半乳糖 2	Carbohydrate	糖类	59-23-4	64.1	170871	174804	224549	179599	300066	252373	184858	187598	144272	C00124	ko00052,ko01100
S_TMSMW0916	180.063	C6H12O6	1865.9	1939	D-Galactose 3	D-半乳糖 3	Carbohydrate	糖类	59-23-4	92	49340.5	336579	289882	105624	86109.7	200142	152039	140763	141046	C00124	ko00052,ko01100
S_TMSMW0493	182.079	C6H14O6	1902.09	1964	D-Mannitol 2	D-甘露醇 2	Carbohydrate	糖类	69-65-8	97	263835	198118	928797	288377	248635	369340	510516	500502	499865	C00392	ko00051,ko01100,ko02010
S_TMSMW0287	194.08	C7H14O6	1806.13	1815	D-Pinitol	D-松醇	Alcohol	醇	10284-63-6	85.9	18960.5	20656.1	23450.4	57525.5	290275	10668	43614.7	41988.6	36617.9	C03844	-
S_TMSMW0054	150.053	C5H10O5	1690.99	1853	D-Ribose 2	D-核糖 2	Carbohydrate	糖类	50-69-1	49.9	81489.9	153089	161143	100595	145410	143772	115480	112544	97447.6	C00121	ko00030,ko01100,ko02010
S_TMSMW0915	150.053	C5H10O5	1656.66	1647	D-Xylose 2	木糖 2	Carbohydrate	糖类	58-86-6	67.7	57776	78533	82969	80329	93763	101974	97752	102955	80003	C00181	ko00040,ko00520,ko01100,ko02010
S_TMSMW0666	142.172	C10H22	1002.22	1000	Decane	癸烷	Lipid	脂质	124-18-5	89.8	72798.8	64459.7	91194.9	89367.3	107907	108733	90877.1	90533.3	94537.1	-	-
S_TMSMW1177	168.058	C12H8O	1461.78	1515	Dibenzofuran	二苯并呋喃	Heterocyclic compound	杂环化合物	132-64-9	50.8	28387.7	29842	35104.4	31918.9	41051.8	49018	41468	39725.1	32028	C07729	ko01100
S_TMSMW1538	309.267	C19H35NO2	2231.2	2227	Dicyclomine	双环胺	Amine	胺	77-19-0	52.4	34574.5	28125.2	54619.8	64690	51499.1	43386.2	31874.9	44095.7	49488.8	C06951	-
S_TMSMW0030	170.203	C12H26	1200.07	1200	Dodecane	十二烷	Lipid	脂质	112-40-3	93.1	478658	469315	532683	516512	667986	733498	579183	596463	531036	C08374	-
S_TMSMW0083	312.303	C20H40O2	2437.76	2447	Eicosanoic Acid	二十烷酸	Acid	酸	506-30-9	73.5	17479	14742	21698	21927	22954	22767	20922	21093	25929	C06425	ko01040
S_TMSMW0584	338.318	C22H42O2	2612.65	2864	Erucic Acid 2	芥酸 2	Acid	酸	112-86-7	63.2	22585.3	37010.2	27122.7	19541	24428.1	33685.3	23284.2	25302.9	24291.5	C08316	ko01040
S_TMSMW0536	122.058	C4H10O4	1488.29	1427	Erythritol 1	赤藓糖醇 1	Carbohydrate	糖类	149-32-6	83.4	18625.5	29937.2	14235.9	27005.1	41429.7	17454.2	23941.4	24668.2	18126.7	C00503	ko02010
S_TMSMW1083	200.214	C13H28O	1284.47	1389	Ether, heptyl hexyl	醚，庚基己基	Ether	醚	7289-40-9	55.4	136732	125960	140911	129451	170825	225192	178606	181016	164805	-	-
S_TMSMW0785	180.063	C6H12O6	1855.98	1869	Fructose 1	果糖 1	Carbohydrate	糖类	57-48-7	95.1	488680	2008027	712172	176156	342727	1124385	603889	586177	533974	C00095	ko00051,ko00052,ko00500,ko01100,ko01110,ko02010
S_TMSMW0201	180.063	C6H12O6	1846.54	1875	Fructose 2	果糖 2	Carbohydrate	糖类	57-48-7	96.8	779908	3.1473e+06	1.17014e+06	305953	546725	1.82383e+06	985187	951877	859876	C00095	ko00051,ko00052,ko00500,ko01100,ko01110,ko02010
S_TMSMW1500	348.991	C16H9Cl2NO4	2528.85	2599	Furan-2-carboxylic acid, 4-(3,5-dichloropyridin-2-yloxy)phenyl ester	呋喃-2-羧酸，4-(3,5-二氯吡啶-2-基氧基)苯酯	Lipid	脂质	1000304-12-1	53.2	11141.9	6686.95	12887.9	14000.7	15130.6	15180.5	12358	12853.8	13908.7	-	-
S_TMSMW1247	182.079	C6H14O6	2331.42	1963	Galactitol 1	半乳糖醇 1	Carbohydrate	糖类	608-66-2	53.9	19865.9	44571.9	32813	18756.8	19901.5	22268.1	22418	23331.2	27077.3	C01697	ko00052,ko01100
S_TMSMW0520	210.074	C7H14O7	2422.04	2301	Galacto-heptulose 1	半乳庚糖 1	Carbohydrate	糖类	3019-74-7	55	0	0	0	0	0	0	8198.41	8101.8	8654.76	C02076	ko00710,ko01100
S_TMSMW0216	210.074	C7H14O7	2110.02	2533	Galacto-heptulose 2	半乳庚糖 2	Carbohydrate	糖类	3019-74-7	70.9	8527	9297	12548	4776	7726	8792	6272	7238	8534	C02076	ko00710,ko01100
S_TMSMW0161	92.047	C3H8O3	1260.38	1289	Glycerin	甘油	Alcohol	醇	56-81-5	98.4	2.70528e+06	2.75914e+06	2.37338e+06	2.51737e+06	3.12419e+06	3.60735e+06	2.89183e+06	2.92296e+06	2.63905e+06	C00116	ko00040,ko00052,ko00561,ko01100,ko02010
S_TMSMW0225	330.277	C19H38O4	2575.78	2607	Glycerol 1-palmitate	1-棕榈酸甘油酯	Ester	酯	542-44-9	95.2	6.3216e+06	5.873e+06	1.11932e+07	7.63006e+06	6.94428e+06	7.44606e+06	6.16715e+06	6.36851e+06	6.99694e+06	-	-
S_TMSMW1249	75.032	C2H5NO2	1189.48	1190	Glycolamide	乙醇酰胺	Amine	胺	598-42-5	48.4	7909.72	8903.04	6734.86	5819.72	9629.55	9401.87	7267.15	8190.8	5626.04	D08266	-
S_TMSMW0736	296.344	C21H44	1740.23	2100	Heneicosane	二十一烷	Lipid	脂质	629-94-7	93	433550	538805	631634	580098	726005	733643	640931	636823	507733	-	-
S_TMSMW0365	226.266	C16H34	1599.71	1600	Hexadecane	十六烷	Lipid	脂质	544-76-3	97	192361	207955	184471	213787	276217	273552	229385	236021	188807	C14499	-
S_TMSMW0495	330.277	C19H38O4	2541.97	2558	Hexadecanoic acid, 2-hydroxy-1-(hydroxymethyl)ethyl Ester	十六酸2-羟基-1-（羟甲基）乙酯	Ester	酯	23470-00-0	87.7	94744.3	92074.1	202358	127583	138049	148498	112463	115823	127645	-	-
S_TMSMW1051	270.256	C17H34O2	1928.19	1926	Hexadecanoic acid, methyl ester	十六烷酸甲酯	Lipid	脂质	112-39-0	77.9	35341	40778.3	54093.4	45094.6	41163.6	52044.9	40067	39699.7	38428.9	C16995	-
S_TMSMW1159	110.037	C6H6O2	1345.33	1409	Hydroquinone 2	对苯二酚 2	Phenol	酚	123-31-9	54.4	210174	218865	196612	183836	241149	265783	204880	213279	175457	C00530	ko00350,ko01100
S_TMSMW0944	33.021	H3NO	1095.5	1125	HydroxylAmine 2	羟胺 2	Amine	胺	7803-49-8	53.7	46516	46765	46785	52753	89375	171366	48735	42857	98735.1	C00192	ko00910,ko01100
S_TMSMW0144	76.027	CH4N2O2	1136.39	1265	Hydroxyurea	羟基脲	Nitrogen compounds	含氮化合物	127-07-1	78	939473	1.32943e+06	2.16958e+06	1.33534e+06	1.38161e+06	1.31016e+06	829560	943372	1.03659e+06	C07044	ko01100,ko01110
S_TMSMW0560	219.09	C12H13NO3	1561.48	1819	Indole-3-acetic acid, 5-methoxy-, methyl ester	吲哚-3-乙酸5-甲氧基甲酯	Lipid	脂质	23304-48-5	43.4	4688.38	5016.9	4132.41	2965.09	6597.81	8657.84	4035.05	4076.55	3779.39	-	-
S_TMSMW0038	124.052	C7H8O2	1294.85	1283	Mequinol	甲喹诺	Aromatics	芳烃	150-76-5	82.3	78429.7	77968.3	69265.3	68112.9	86352.7	92501.9	78862.9	81061.5	72352.8	D04926	-
S_TMSMW0013	42.02	CH2N2	960.258	964	Methanediimine	甲烷二亚胺	Amine	胺	151-51-9	86.2	144702	123660	123012	136517	137102	153849	131225	136596	134474	-	-
S_TMSMW0064	164.07	C6H12O5	1835.9	1562	Methyl .alpha.-Arabinofuranoside	甲基α-阿拉伯呋喃糖苷	Carbohydrate	糖类	56607-40-0	44.7	18838	33774	46385.7	26610	37825	36879	25206	26186	20778	-	-
S_TMSMW1101	298.287	C19H38O2	2129.25	2128	Methyl stearate	硬脂酸甲酯	Ester	酯	112-61-8	69.1	9775.74	11336.6	19905.7	16163.7	12688.7	18251.1	12156.8	13480.9	14256	-	-
S_TMSMW0902	180.063	C6H12O6	1929.5	2194	Muco-Inositol	粘肌醇	Alcohol	醇	488-55-1	76.7	29807	25544	52920	42365	34667	45648	52248	36150	37244	C06152	-
S_TMSMW0215	180.063	C6H12O6	2066.6	2194	Myo-Inositol 3	肌醇 3	Alcohol	醇	87-89-8	95.6	56220.3	227137	217624	60151.6	90305.4	163954	102192	99971.3	116686	C00137	ko00052,ko00053,ko00562,ko01100,ko01110,ko01250,ko02010,ko04070
S_TMSMW0401	101.084	C5H11NO	954.409	921	N,N-diethyl-Formamide	N，N-二乙基甲酰胺	Amine	胺	617-84-5	88.3	1.53526e+06	1.38389e+06	1.35987e+06	1.45808e+06	1.70625e+06	1.58702e+06	1.44686e+06	1.48821e+06	1.45691e+06	-	-
S_TMSMW0668	89.05	C3H7NO2	961.968	958	N,N-dimethyl-Carbamic Acid	N，N-二甲基氨基甲酸	Acid	酸	7260-94-8	62.1	14244	10245	14102	13872	12485	16421	14471	13996	11914	-	-
S_TMSMW0072	221.09	C8H15NO6	2059.36	2068	N-Acetyl-D-glucosamine 1	N-乙酰基-D-葡萄糖胺 1	Carbohydrate	糖类	7512-17-6	45.8	12161	15390	15858	16058	18624	14165	13590	12110	14412.3	C00140	ko00520,ko01100,ko01250,ko02010
S_TMSMW0122	87.068	C4H9NO	905.032	877	N-ethyl-Acetamide	N-乙基乙酰胺	Amine	胺	625-50-3	95.8	1.44536e+06	1.37519e+06	1.26862e+06	1.29018e+06	1.58952e+06	1.66855e+06	1.3647e+06	1.45056e+06	1.50838e+06	C21404	ko00440
S_TMSMW0260	189.079	C11H11NO2	1932.82	1673	N-isopropyl-Phthalimide	N-异丙基邻苯二甲酰亚胺	Amine	胺	1000314-85-9	48	17120	18873	7184	10508	11968	16362	11816	11597	9904	-	-
S_TMSMW0167	158.131	C9H18O2	1357.91	1355	Nonanoic Acid	壬酸	Acid	酸	112-05-0	70	45051	64206	29081	33594	42420	45236	56006	53916	42770	C01601	-
S_TMSMW0219	284.272	C18H36O2	2239.98	2246	Octadecanoic Acid	十八烷酸	Acid	酸	57-11-4	98.8	3.66161e+06	3.6426e+06	7.41175e+06	6.98912e+06	6.48739e+06	6.30687e+06	5.12058e+06	5.4549e+06	6.28282e+06	C01530	ko00061,ko01040,ko01100
S_TMSMW0234	358.308	C21H42O4	2767.81	2806	Octadecanoic acid, 2,3-dihydroxypropyl Ester	十八酸2,3-二羟丙酯	Ester	酯	123-94-4	98.8	4.84786e+06	4.64082e+06	8.63434e+06	5.49189e+06	5.3256e+06	5.69068e+06	4.6901e+06	4.79784e+06	5.32503e+06	D01947	-
S_TMSMW0291	89.995	C2H2O4	1124.98	1136	Oxalic Acid	草酸	Acid	酸	144-62-7	71.9	1.24227e+06	1.16891e+06	1.0359e+06	1.1544e+06	1.46769e+06	1.32945e+06	1.45809e+06	1.48819e+06	1.30516e+06	C00209	ko00230,ko00630,ko01100
S_TMSMW1312	136.074	C5H12O4	1483.02	1513	Pentaerythritol	季戊四醇	Alcohol	醇	115-77-5	86.6	48648.8	57648	58442.6	54869.9	72730	84644.7	66336.2	67150.6	51000	-	-
S_TMSMW1460	292.167	C17H24O4	1968.34	2072	Phthalic acid, butyl 2-pentyl ester	邻苯二甲酸，丁基 2-戊酯	Lipid	脂质	1000315-47-6	93.1	147420	177050	192415	180987	166295	174724	168675	161773	165020	-	-
S_TMSMW0151	104.011	C3H4O4	1198.89	1216	Propanedioic Acid 2	丙二酸 2	Acid	酸	141-82-2	95.4	5.27994e+06	5.56158e+06	3.57047e+06	4.34292e+06	6.15662e+06	6.74162e+06	4.46873e+06	4.85323e+06	4.10148e+06	C04025	-
S_TMSMW0334	59.073	C3H9N	1130.79	1055	PropylAmine	丙胺	Amine	胺	107-10-8	74.9	616159	600830	567462	565780	672315	739889	593002	602949	567916	-	-
S_TMSMW0124	76.052	C3H8O2	993.688	1007	Propylene Glycol	丙二醇	Alcohol	醇	57-55-6	69	61834	105279	37498	54029	54889	76545	62629	61783	55749	C00583	ko00640,ko01100
S_TMSMW0456	164.068	C6H12O5	1613.3	1706	Rhamnose	鼠李糖	Carbohydrate	糖类	3615-41-6	64.4	55238.9	58870.2	58325.7	48955.1	84961.5	75233.1	54612.1	56890	40918.5	C00507	ko00051,ko01100
S_TMSMW0378	180.063	C6H12O6	2001.82	2194	Scyllo-Inositol	鞘脂肌醇	Alcohol	醇	488-59-5	58.4	8000.24	7399.85	13539.8	3415.51	4481.3	6341.04	6220.98	6614.61	6656.3	C06153	ko00562,ko01100
S_TMSMW0486	192.063	C7H12O6	1691.67	1934	Sedoheptulosan	七庚聚糖	Carbohydrate	糖类	469-90-9	74.9	38391	67801	65664	53275	72169	85011	55348	54111	49100	-	-
S_TMSMW0490	412.371	C29H48O	3276.01	3274	Stigmasterol 2	豆甾醇 2	Alcohol	醇	83-48-7	44.5	21431.4	29528.5	34608.6	20838.6	18603.3	34011.7	21585.3	22302.9	24010.7	C05442	ko00100,ko01100,ko01110
S_TMSMW0230	342.116	C12H22O11	2599.22	2712	Sucrose	蔗糖	Carbohydrate	糖类	57-50-1	96.3	1.79065e+06	1.52491e+07	4.79337e+06	1.08162e+06	975368	5.04875e+06	3.90722e+06	4.03393e+06	4.42928e+06	C00089	ko00052,ko00500,ko01100,ko01110,ko02010
S_TMSMW0767	226.056	C13H10N2S	1616.39	-	Sulfonium, (cyanoamino)diphenyl-, hydroxide, inner salt	锍，（氰氨基）二苯基-，氢氧化物，内盐	Others	其它类	55649-89-3	65.5	7760	5481.9	6939	7005	8343.64	7847	6696	6853.72	7075.2	-	-
S_TMSMW0136	278.192	C14H30O3S	1887.32	1972	Sulfurous acid, 2-ethylhexyl hexyl ester	亚硫酸2-乙基己基己酯	Lipid	脂质	1000309-20-2	88.1	50849	60740	85247	84848	83429	88331	73463	72583	72035	-	-
S_TMSMW0845	264.176	C13H28O3S	1964.38	1873	Sulfurous acid, decyl 2-propyl ester	亚硫酸，癸基2-丙酯	Lipid	脂质	1000309-12-1	71.3	153274	148532	183336	176013	191246	217216	195694	172532	201584	-	-
S_TMSMW0619	368.365	C24H48O2	2831.45	2838	Tetracosanoic Acid	四十二烷酸	Acid	酸	557-59-5	50.1	16611.7	23708.6	20306.3	17099	22996.4	23057.1	12991.9	13743.6	14619.2	C08320	ko01040
S_TMSMW0096	422.485	C30H62	2738.69	3000	Triacontane	三十烷	Lipid	脂质	638-68-6	71.6	281515	267307	343956	410615	392015	336216	283634	217154	256179	-	-
S_TMSMW0846	184.219	C13H28	1173.71	1300	Tridecane	十三烷	Lipid	脂质	629-50-5	93.2	268103	253481	340475	318056	399975	446884	350761	357933	334829	C13834	-
S_TMSMW0747	415.256	C25H39NP2	2714.16	2851	[2-(6-methyl-2-pyridyl)ethyl](phenyl)-[3-(di-t-butylphosphino)propyl]-Phosphine	[2-（6-甲基-2-吡啶基）乙基]（苯基）-[3-（二叔丁基膦基）丙基]膦	Heterocyclic compound	杂环化合物	1000163-56-9	65.7	17915.2	21290.7	54844.5	29335.3	40637.3	38825.4	20459.8	19271.1	29023.9	-	-
S_TMSMW1245	182.172	C6H14O6	1746.69	1682	alpha-L-Rhamnose monohydrate	α-L-鼠李糖一水合物	Carbohydrate	糖类	6155-35-7	53.1	14170.6	12956.9	14582.8	17494	15304.3	19073.3	18920.3	18693.2	15225.5	-	-
S_TMSMW0829	355.158	C20H28CoN2	2808.95	-	bis(.eta.-5-piperidinylcyclopentadienyl)-Cobalt	双(η-5-哌啶基环戊二烯基)-钴	Heterocyclic compound	杂环化合物	1000162-04-6	59.2	32659	35625	11185.4	27640	21105.3	30126	18477	20181	27162	-	-
S_TMSMW0258	61.02	CH3NO2	1016.03	962	carbamic Acid 1	氨基甲酸 1	Acid	酸	463-77-4	76.5	4.59935e+06	4.21596e+06	4.70404e+06	4.51224e+06	4.9979e+06	5.56105e+06	4.20284e+06	4.29004e+06	4.40824e+06	C01563	ko00240,ko00910,ko01100
S_TMSMW0261	61.02	CH3NO2	1062.1	1140	carbamic Acid 2	氨基甲酸 2	Acid	酸	463-77-4	94.8	1.21307e+06	1.23247e+06	1.09647e+06	1.10637e+06	1.36871e+06	1.43147e+06	1.26338e+06	1.27097e+06	1.17811e+06	C01563	ko00240,ko00910,ko01100
S_TMSMW1320	150.053	C5H10O5	1642.23	1953	d-Arabinose 3	d-阿拉伯糖 3	Carbohydrate	糖类	10323-20-3	92	118679	147357	157661	133907	224771	197827	142179	147458	106922	-	-
S_TMSMW0513	226.247	C14H31BO	1745.7	-	diethyl(decyloxy)-Borane	二乙基（癸氧基）-硼烷	Others	其它类	1000152-34-3	83.2	63216.9	75885	105125	93685.9	117274	117023	105296	86009.6	81484.1	-	-
S_TMSMW0264	117.08	C5H11NO2	1055.59	943	diethylcarbamic Acid	二乙基氨基甲酸	Acid	酸	24579-70-2	90	5.12155e+06	4.95308e+06	4.81042e+06	4.81812e+06	5.57293e+06	6.23187e+06	5.05249e+06	5.1342e+06	5.05092e+06	-	-
S_TMSMW0023	76.016	C2H4O3	1071.08	1081	hydroxy-Acetic Acid	羟基乙酸	Acid	酸	79-14-1	86.9	67562.5	69613.6	57322	61809	71019.5	83989	80618	78112.1	78503	C03547	ko00071
S_TMSMW1581	387.298	C21H41NO5	2136.89	2654	l-Norvaline, N-(2-methoxyethoxycarbonyl)-, dodecyl ester	l-正缬氨酸，N-(2-甲氧基乙氧基羰基)-，十二烷基酯	Amino acid	氨基酸	1000328-64-4	63.9	78430.2	83011.3	104510	133125	155272	182341	113307	111861	133245	-	-
S_TMSMW0695	199.121	C10H17NO3	1258.4	1530	l-Proline, N-butyryl-, methyl ester	l-脯氨酸，N-丁酰基-，甲酯	Amino acid	氨基酸	1000308-81-6	50.1	62482	53500	78270	74392	91026	100467	79202	95888	68665	-	-
S_TMSMW0628	292.204	C18H28O3	1939.37	1943	methyl 3-(3,5-ditert-butyl-4-hydroxyphenyl)propanoate	3,5-双（1,1-二甲基乙基）-4-羟基苯丙酸甲酯	Lipid	脂质	6386-38-5	86.2	45203.1	45567.8	84889.1	85242	95999.8	91644.5	70595.5	69240.8	62775.3	-	-
S_TMSMW0211	256.24	C16H32O2	2042.95	2050	n-Hexadecanoic Acid	正十六烷酸	Acid	酸	57-10-3	99	7.56121e+06	8.80926e+06	1.13131e+07	1.10992e+07	1.12096e+07	1.0798e+07	9.16376e+06	9.43622e+06	9.88446e+06	C00249	ko00061,ko00062,ko00071,ko00073,ko01040,ko01100,ko01212
S_TMSMW1427	360.136	C23H20O4	3079.29	2913	o-(4-ethylbenzoyl)-o'-(3-methylbenzoyl)-1,3-Benzenediol	o-(4-乙基苯甲酰基)-o'-(3-甲基苯甲酰基)-1,3-苯二醇	Alcohol	醇	1000330-83-6	63.5	211356	251289	362223	372912	567972	587627	278273	328620	441080	-	-
S_TMSMW0037	97.98	H3O4P	1269.52	1286	phosphoric Acid	磷酸	Acid	酸	7664-38-2	54.9	226410	227439	257502	235323	290160	353492	279628	287252	259024	C00009	ko00190,ko00195,ko02010
S_TMSMW0517	282.256	C18H34O2	2214.66	2475	trans-13-Octadecenoic Acid	反式13-十八碳烯酸	Acid	酸	693-71-0	69.7	11568.2	17658.9	33681.7	20204	10132	17148	12103.3	15382.8	18898.3	-	-
